# Supplementary material for: 4-[(2,4-Dihydroxy­benzyl­idene)ammonio]benzene­sulfonate trihydrate
Source: Acta Crystallogr Sect E Struct Rep Online. 2010 Feb 10;66(Pt 3):o580–1. doi: 10.1107/S1600536810004526 (PMC2983714; doi:10.1107/S1600536810004526)
Supplement: Supplementary file 2 [file e-66-0o580-Isup2.hkl]

# 
# h,k,l, Fc-squared, Fo-squared, sigma(Fo-squared) and status flag 
# 
data_I
_shelx_title ' h22_0m in P-1 (100K)' 
_shelx_refln_list_code          4 
_shelx_F_calc_maximum      157.08 
_exptl_crystal_F_000       364.00 
_reflns_d_resolution_high  0.6631 
 
loop_ 
 _symmetry_equiv_pos_as_xyz 
 'x, y, z' 
 '-x, -y, -z' 
 
_cell_length_a     7.7855 
_cell_length_b     9.0820 
_cell_length_c    11.8526 
_cell_angle_alpha  70.022 
_cell_angle_beta   79.271 
_cell_angle_gamma  76.141 
 
_shelx_F_squared_multiplier     1.000 
 
loop_ 
 _refln_index_h 
 _refln_index_k 
 _refln_index_l 
 _refln_F_squared_calc 
 _refln_F_squared_meas 
 _refln_F_squared_sigma 
 _refln_observed_status 
   1   0   0      700.08      793.58      5.60 o 
   2   0   0      817.08      796.02      5.63 o 
   3   0   0     1562.04     1684.61      9.84 o 
   4   0   0      170.70      180.39      1.85 o 
   5   0   0      607.35      634.79      4.67 o 
   6   0   0       35.21       37.23      1.31 o 
   7   0   0       61.82       64.33      3.19 o 
   8   0   0       38.39       47.51      2.69 o 
   9   0   0       26.72       30.74      4.14 o 
  10   0   0      147.98      143.51      7.98 o 
  11   0   0       39.85       54.37      6.47 o 
 -11   1   0       73.76       59.15      4.91 o 
 -10   1   0       71.23       85.89      6.36 o 
  -9   1   0        0.02        2.57      1.69 o 
  -8   1   0        3.59        2.18      1.81 o 
  -7   1   0      112.98      113.20      4.06 o 
  -6   1   0       28.41       25.42      1.26 o 
  -5   1   0      145.78      128.83      1.46 o 
  -4   1   0      488.32      579.97      4.40 o 
  -3   1   0     1672.14     1640.93     10.10 o 
  -2   1   0     1242.15     1283.11      8.28 o 
  -1   1   0     1845.10     1930.15     29.83 o 
   0   1   0        0.73        5.71      0.35 o 
   1   1   0       45.30       61.25      1.22 o 
   2   1   0       33.00       39.98      0.83 o 
   3   1   0       15.92       21.63      0.70 o 
   4   1   0      128.23      112.50      1.36 o 
   5   1   0      114.14      133.54      1.57 o 
   6   1   0        2.42        1.25      0.36 o 
   7   1   0        1.04        1.17      0.69 o 
   8   1   0        8.14       10.50      4.18 o 
   9   1   0       18.33       14.69      2.69 o 
  10   1   0        2.41       -0.65      2.26 o 
  11   1   0       11.60       10.43      3.73 o 
 -10   2   0        0.33       -2.78      2.78 o 
  -9   2   0       51.54       67.37      7.35 o 
  -8   2   0      149.06      149.67      5.07 o 
  -7   2   0       71.87       57.83      6.02 o 
  -6   2   0       21.82       15.57      1.69 o 
  -5   2   0       23.10       22.64      0.91 o 
  -4   2   0       68.70       73.01      1.17 o 
  -3   2   0       26.53       26.09      0.75 o 
  -2   2   0      311.05      350.53      2.98 o 
  -1   2   0     1087.11     1032.87      7.46 o 
   0   2   0      298.86      329.09      2.97 o 
   1   2   0     1949.07     2399.65     21.47 o 
   2   2   0     9189.69     9771.46     62.83 o 
   3   2   0       73.44      133.11      2.62 o 
   4   2   0       52.59       53.47      1.24 o 
   5   2   0        0.24        1.60      0.41 o 
   6   2   0      229.28      213.08      4.34 o 
   7   2   0        0.13        1.69      1.09 o 
   8   2   0       12.20       13.73      2.71 o 
   9   2   0       45.33       41.69      4.35 o 
  10   2   0       62.81       54.02      4.56 o 
  11   2   0       18.14       19.57      4.67 o 
 -10   3   0       97.36      119.28      9.26 o 
  -9   3   0       64.46       53.36      4.62 o 
  -8   3   0        8.81       10.13      2.04 o 
  -7   3   0        4.14        5.94      1.47 o 
  -6   3   0        8.73        8.60      1.54 o 
  -5   3   0       47.11       64.48      2.01 o 
  -4   3   0      199.37      199.60      2.61 o 
  -3   3   0      433.69      520.07      4.46 o 
  -2   3   0     1876.88     2002.72     14.05 o 
  -1   3   0      429.50      370.03      3.56 o 
   0   3   0      126.62      163.99      1.76 o 
   1   3   0       25.71       40.29      4.93 o 
   2   3   0     1387.26     1348.44     10.34 o 
   3   3   0        0.28        3.89      0.53 o 
   4   3   0      165.30      150.29      2.54 o 
   5   3   0      114.70      103.96      2.69 o 
   6   3   0      240.63      251.19      5.46 o 
   7   3   0        1.84        3.41      1.92 o 
   8   3   0        2.94        5.15      1.74 o 
   9   3   0       47.66       40.60      5.92 o 
  10   3   0       10.40        9.45      3.09 o 
  11   3   0        8.11        6.91      3.01 o 
 -10   4   0        0.01        0.37      2.11 o 
  -9   4   0       27.75       28.93      3.31 o 
  -8   4   0       24.92       16.79      2.52 o 
  -7   4   0       79.47       81.23      4.19 o 
  -6   4   0      120.14      103.87      4.31 o 
  -5   4   0        0.46        2.03      1.05 o 
  -4   4   0      246.68      263.72      3.99 o 
  -3   4   0        7.59        5.03      0.60 o 
  -2   4   0       52.89       72.44      1.95 o 
  -1   4   0       19.62       25.79      0.87 o 
   0   4   0      764.80      796.92      5.49 o 
   1   4   0      556.67      536.71      4.08 o 
   2   4   0     1551.98     1591.51     11.71 o 
   3   4   0     1092.26     1181.45     10.00 o 
   4   4   0        7.16        2.67      0.66 o 
   5   4   0        2.16        2.02      0.70 o 
   6   4   0       22.75       25.79      2.56 o 
   7   4   0      114.85      118.26      4.61 o 
   8   4   0       27.94       45.67      7.76 o 
   9   4   0       25.08       36.04      6.20 o 
  10   4   0        0.22        7.44      4.30 o 
  11   4   0        8.90        8.07      2.96 o 
  -9   5   0       78.58      101.55     12.56 o 
  -8   5   0        0.65        1.03      1.40 o 
  -7   5   0       10.32        8.96      2.73 o 
  -6   5   0       20.19       16.80      2.28 o 
  -5   5   0        0.88        2.57      0.96 o 
  -4   5   0      189.77      162.26      4.51 o 
  -3   5   0      214.30      250.01      5.50 o 
  -2   5   0       74.99       60.68      1.61 o 
  -1   5   0      212.18      226.64      3.04 o 
   0   5   0     2064.57     2091.43     12.82 o 
   1   5   0      138.62      139.88      2.03 o 
   2   5   0      846.27      810.62      6.13 o 
   3   5   0      190.88      211.20      3.28 o 
   4   5   0      681.58      666.26      7.50 o 
   5   5   0      377.24      408.55     12.15 o 
   6   5   0      430.04      443.76     10.94 o 
   7   5   0       79.67       91.42      5.30 o 
   8   5   0      159.09      157.00      8.09 o 
   9   5   0        2.51        4.97      2.25 o 
  10   5   0        0.37        3.33      2.10 o 
  11   5   0        7.28       11.65      3.44 o 
  -8   6   0       72.14       70.40      5.34 o 
  -7   6   0       44.53       59.85      4.78 o 
  -6   6   0       28.65       25.20      3.04 o 
  -5   6   0      676.26      562.36     11.79 o 
  -4   6   0      259.80      225.76      5.90 o 
  -3   6   0      403.77      396.85      6.85 o 
  -2   6   0      340.29      335.59      5.53 o 
  -1   6   0       25.90       22.71      1.35 o 
   0   6   0       20.72       18.35      1.08 o 
   1   6   0       88.12       96.40      1.87 o 
   2   6   0      406.13      382.13      3.83 o 
   3   6   0       17.32       18.05      1.35 o 
   4   6   0      570.51      606.67      9.23 o 
   5   6   0      355.76      371.18      9.14 o 
   6   6   0       12.90        6.56      1.82 o 
   7   6   0       37.16       34.60      4.85 o 
   8   6   0      112.87      110.11      7.80 o 
   9   6   0       11.62       12.38      3.64 o 
  10   6   0        5.37        7.69      3.31 o 
  11   6   0        3.47       10.04      5.77 o 
  -8   7   0      126.08      133.41     12.59 o 
  -7   7   0       35.15       48.96      4.72 o 
  -6   7   0        4.38        3.37      1.79 o 
  -5   7   0       40.29       35.99      3.62 o 
  -4   7   0       50.15       42.49      4.07 o 
  -3   7   0        1.75        0.93      1.04 o 
  -2   7   0       18.35       17.64      1.73 o 
  -1   7   0       19.92       30.25      2.11 o 
   0   7   0      142.23      144.95      2.97 o 
   1   7   0      328.29      333.97      4.03 o 
   2   7   0      386.54      405.95      5.34 o 
   3   7   0      184.86      188.72      4.38 o 
   4   7   0        0.78        3.56      1.21 o 
   5   7   0        8.15       10.03      2.54 o 
   6   7   0      128.71      107.40      7.06 o 
   7   7   0       43.25       44.14      6.04 o 
   8   7   0        1.30       -1.11      1.98 o 
   9   7   0        1.82        2.93      3.19 o 
  10   7   0        5.20        0.96      3.65 o 
  -7   8   0        8.29        7.77      2.42 o 
  -6   8   0      125.34      134.37      7.04 o 
  -5   8   0        0.06        2.75      1.46 o 
  -4   8   0       28.92       27.92      2.89 o 
  -3   8   0       74.80       52.15      3.66 o 
  -2   8   0       23.96       27.93      2.28 o 
  -1   8   0       36.13       25.13      2.07 o 
   0   8   0      123.03      124.32      3.32 o 
   1   8   0       84.73       92.51      2.74 o 
   2   8   0       52.71       53.72      4.17 o 
   3   8   0      315.18      328.86      8.32 o 
   4   8   0      246.59      234.52      8.29 o 
   5   8   0      171.38      163.10      8.40 o 
   6   8   0      139.80      154.75      8.49 o 
   7   8   0        2.00        3.56      4.11 o 
   8   8   0        0.16       -0.45      2.30 o 
   9   8   0        4.49        3.89      6.80 o 
  10   8   0       35.06       28.29      5.74 o 
  -6   9   0       51.82       54.53      5.22 o 
  -5   9   0       41.77       43.97      6.80 o 
  -4   9   0        6.20        5.99      2.02 o 
  -3   9   0        1.98       -0.19      1.39 o 
  -2   9   0      112.63      103.11      4.08 o 
  -1   9   0       23.28       24.25      2.45 o 
   0   9   0      128.06      118.19      4.32 o 
   1   9   0        4.84        7.24      2.21 o 
   2   9   0       60.38       67.72      5.13 o 
   3   9   0       68.08       67.48      4.33 o 
   4   9   0       21.81       17.68      2.50 o 
   5   9   0       31.80       33.74      4.20 o 
   6   9   0      454.43      465.59     12.45 o 
   7   9   0        3.86       -0.32      2.33 o 
   8   9   0        0.02       -2.18      2.65 o 
   9   9   0        1.37        2.89      3.19 o 
  -5  10   0       13.34       13.02      3.09 o 
  -4  10   0       18.91       12.13      3.06 o 
  -3  10   0        1.72        5.22      2.38 o 
  -2  10   0       39.05       37.08      3.19 o 
  -1  10   0       21.54       20.51      2.63 o 
   0  10   0       60.17       68.50      9.52 o 
   1  10   0        4.92        7.55      3.71 o 
   2  10   0       35.59       37.03      4.79 o 
   3  10   0       24.53       24.31      3.79 o 
   4  10   0      136.66      144.35      5.49 o 
   5  10   0       26.64       36.08      8.68 o 
   6  10   0       33.13       30.20      7.44 o 
   7  10   0       48.37       45.21      5.31 o 
   8  10   0      113.28      101.56     10.22 o 
  -4  11   0        9.64        3.71      4.76 o 
  -3  11   0      175.49      232.68     11.39 o 
  -2  11   0        3.47        2.70      3.97 o 
  -1  11   0       89.79      111.24     13.21 o 
   0  11   0       67.29       69.56     14.31 o 
   1  11   0        0.26        8.61      4.24 o 
   2  11   0       24.78       22.46      4.06 o 
   3  11   0        2.75        4.67      2.99 o 
   4  11   0       10.21       10.33      4.38 o 
   5  11   0        1.83       -0.09      3.24 o 
   6  11   0        3.70        4.28      3.36 o 
   7  11   0        0.18        0.71      7.04 o 
  -2  12   0        1.00       -4.13      6.91 o 
  -1  12   0        2.72       12.63      7.71 o 
   0  12   0       13.29       12.84      4.51 o 
   1  12   0        1.09       16.94      4.73 o 
   2  12   0        6.16        5.43      3.15 o 
   3  12   0        1.88        3.79      2.99 o 
   4  12   0        0.18        0.91      4.07 o 
   5  12   0        0.10        0.71      3.50 o 
   6  12   0       40.07       45.59      9.61 o 
  -4 -12   1       28.65       25.56      6.66 o 
  -3 -12   1        2.03        3.47      2.81 o 
  -2 -12   1       19.54       15.89      3.83 o 
  -1 -12   1       10.75        7.73      5.42 o 
   0 -12   1       43.66       30.74      7.54 o 
   1 -12   1       80.58       93.00      9.17 o 
  -7 -11   1       23.02       23.79      5.29 o 
  -6 -11   1       48.66       51.73      6.74 o 
  -5 -11   1       44.62       40.66      7.79 o 
  -4 -11   1        9.47       16.54      4.44 o 
  -3 -11   1        0.50        4.08      2.67 o 
  -2 -11   1        0.01        0.62      2.78 o 
  -1 -11   1       30.13       29.84      4.10 o 
   0 -11   1       80.59       82.75     12.75 o 
   1 -11   1       39.25       77.97     11.58 o 
   2 -11   1       41.35       31.12      5.40 o 
   3 -11   1       72.19       74.09     11.87 o 
  -8 -10   1       53.61       44.87      7.12 o 
  -7 -10   1       11.63        9.31      3.16 o 
  -6 -10   1        5.12        4.11      3.31 o 
  -5 -10   1       87.91       77.68      7.88 o 
  -4 -10   1        7.19        8.18      2.96 o 
  -3 -10   1        0.54        5.11      3.71 o 
  -2 -10   1        4.36        4.79      2.73 o 
  -1 -10   1       19.58       23.59      4.15 o 
   0 -10   1       25.30       28.67      7.13 o 
   1 -10   1       61.76       54.88      4.84 o 
   2 -10   1       16.78       17.22      3.02 o 
   3 -10   1       27.35       26.70      3.85 o 
   4 -10   1      122.00      133.24      8.05 o 
   5 -10   1      249.95      268.37     15.41 o 
  -9  -9   1       34.44       31.53      6.16 o 
  -8  -9   1      391.44      366.44     15.58 o 
  -7  -9   1       63.64       56.46      7.17 o 
  -6  -9   1      136.47      123.63      7.11 o 
  -5  -9   1       25.63       33.45      4.75 o 
  -4  -9   1       15.18       23.54      3.78 o 
  -3  -9   1       97.22       91.94      9.49 o 
  -2  -9   1       28.79       26.57      3.76 o 
  -1  -9   1      106.15      102.15      4.76 o 
   0  -9   1        1.03        0.01      1.24 o 
   1  -9   1      283.81      244.64      6.74 o 
   2  -9   1      140.37      127.45      6.48 o 
   3  -9   1        5.66        6.82      1.91 o 
   4  -9   1       46.06       48.65      4.56 o 
   5  -9   1       61.84       77.22      7.19 o 
   6  -9   1       46.03       56.59      6.25 o 
  -9  -8   1       21.26       11.57      4.18 o 
  -8  -8   1       18.49       25.12      5.06 o 
  -7  -8   1      133.77      121.34      8.31 o 
  -6  -8   1        0.01       -0.27      2.14 o 
  -5  -8   1        0.00       -0.03      1.57 o 
  -4  -8   1      309.70      308.72      9.08 o 
  -3  -8   1      121.18      115.89      4.41 o 
  -2  -8   1       28.19       35.85      3.69 o 
  -1  -8   1       47.04       50.51      3.87 o 
   0  -8   1       11.93       18.36      1.77 o 
   1  -8   1       36.55       45.91      2.77 o 
   2  -8   1       10.29       11.16      1.66 o 
   3  -8   1      230.97      210.44      6.39 o 
   4  -8   1        0.63        1.00      1.43 o 
   5  -8   1       90.01       84.53      4.95 o 
   6  -8   1      164.65      188.31      9.29 o 
   7  -8   1        9.22        6.59      2.81 o 
 -10  -7   1       13.19        6.46      6.59 o 
  -9  -7   1       30.57       37.96      5.93 o 
  -8  -7   1       26.52       13.80      3.62 o 
  -7  -7   1      226.37      227.87     10.71 o 
  -6  -7   1      247.09      218.79     10.08 o 
  -5  -7   1        0.01        1.24      1.58 o 
  -4  -7   1      156.33      155.09      5.37 o 
  -3  -7   1       99.11      113.62      3.42 o 
  -2  -7   1      539.13      566.10      7.66 o 
  -1  -7   1       73.47       65.24      2.06 o 
   0  -7   1      242.17      226.09      3.63 o 
   1  -7   1      482.08      456.16      5.96 o 
   2  -7   1      280.42      228.19      5.83 o 
   3  -7   1      589.99      517.24      8.76 o 
   4  -7   1        3.83        4.07      2.31 o 
   5  -7   1       10.90        7.94      2.05 o 
   6  -7   1        3.77        4.21      2.52 o 
   7  -7   1       44.86       51.55      5.58 o 
   8  -7   1       58.32       56.10      6.10 o 
 -10  -6   1       72.75       58.18      7.36 o 
  -9  -6   1       50.42       73.95      7.46 o 
  -8  -6   1      103.81      111.38      7.98 o 
  -7  -6   1        0.01       -0.03      1.80 o 
  -6  -6   1        8.37        3.78      2.06 o 
  -5  -6   1      278.87      292.40      8.92 o 
  -4  -6   1      305.94      337.95      7.62 o 
  -3  -6   1      313.72      323.80      5.09 o 
  -2  -6   1     1378.65     1412.15     10.91 o 
  -1  -6   1       38.41       48.20      1.66 o 
   0  -6   1       44.39       51.79      1.75 o 
   1  -6   1       36.80       51.65      1.73 o 
   2  -6   1       39.72       41.72      2.36 o 
   3  -6   1      373.86      307.02      6.04 o 
   4  -6   1      148.52      150.26      5.55 o 
   5  -6   1        9.72        8.94      1.99 o 
   6  -6   1       29.06       32.50      4.09 o 
   7  -6   1      153.85      148.90      6.44 o 
   8  -6   1       84.69       87.14      6.25 o 
 -11  -5   1        1.48       -2.01      4.12 o 
 -10  -5   1       10.41        7.73      2.79 o 
  -9  -5   1        0.12        0.47      3.20 o 
  -8  -5   1       22.02       22.29      4.05 o 
  -7  -5   1        0.68        1.95      1.54 o 
  -6  -5   1      413.70      400.26      9.21 o 
  -5  -5   1      288.31      308.76      8.66 o 
  -4  -5   1       71.65       75.63      2.62 o 
  -3  -5   1      126.07      124.44      2.69 o 
  -2  -5   1      295.36      294.51      3.39 o 
  -1  -5   1      447.05      524.33      6.57 o 
   0  -5   1      260.36      260.99      3.15 o 
   1  -5   1       52.07       47.07      1.45 o 
   2  -5   1        3.41        2.23      0.56 o 
   3  -5   1      143.46      125.62      3.89 o 
   4  -5   1      536.42      494.78      8.68 o 
   5  -5   1        9.20       10.14      1.93 o 
   6  -5   1        8.12        9.82      2.57 o 
   7  -5   1       11.96       10.74      2.20 o 
   8  -5   1       35.27       36.53      5.00 o 
   9  -5   1       25.23       27.79      4.01 o 
 -11  -4   1        4.00       -1.28      4.22 o 
 -10  -4   1        8.20        7.77      4.78 o 
  -9  -4   1       38.89       44.75      4.78 o 
  -8  -4   1       96.21      109.11      5.77 o 
  -7  -4   1        0.16        1.47      1.04 o 
  -6  -4   1      375.66      378.28      8.44 o 
  -5  -4   1      209.68      209.01      5.80 o 
  -4  -4   1      487.47      482.25      5.66 o 
  -3  -4   1      981.21     1045.53      9.16 o 
  -2  -4   1       14.31       29.12      1.11 o 
  -1  -4   1       65.02       75.83      1.45 o 
   0  -4   1      819.80     1027.62      7.08 o 
   1  -4   1      163.45      200.25      2.37 o 
   2  -4   1       45.42       41.55      1.49 o 
   3  -4   1       92.57       88.17      1.89 o 
   4  -4   1       18.47       22.58      1.68 o 
   5  -4   1      234.47      198.18      5.80 o 
   6  -4   1      172.17      168.91      5.63 o 
   7  -4   1      108.03      112.91      4.90 o 
   8  -4   1       80.45       94.35     12.25 o 
   9  -4   1       21.02       18.80      3.40 o 
  10  -4   1       25.44       26.36      4.04 o 
 -11  -3   1       25.77       29.07      4.45 o 
 -10  -3   1        1.85       -3.26      3.26 o 
  -9  -3   1        8.46       11.00      2.76 o 
  -8  -3   1        0.33        3.14      1.49 o 
  -7  -3   1      319.36      348.53      7.95 o 
  -6  -3   1      104.94      100.29      3.91 o 
  -5  -3   1       10.93       19.89      1.18 o 
  -4  -3   1     3413.54     3565.39     24.87 o 
  -3  -3   1     1266.20     1426.16     10.65 o 
  -2  -3   1      185.96      221.11      2.76 o 
  -1  -3   1      136.69      179.57      3.20 o 
   0  -3   1      430.98      454.73      3.63 o 
   1  -3   1      395.48      386.64      3.70 o 
   2  -3   1       31.41       35.36      1.17 o 
   3  -3   1      487.07      437.75      4.81 o 
   4  -3   1        5.37        3.38      0.52 o 
   5  -3   1      323.60      288.57      6.46 o 
   6  -3   1      152.37      146.44      4.89 o 
   7  -3   1       80.32       80.58      4.17 o 
   8  -3   1        6.75        1.42      1.46 o 
   9  -3   1       45.80       45.67      5.50 o 
  10  -3   1       39.58       54.55      5.28 o 
 -11  -2   1        5.97        0.15      2.87 o 
 -10  -2   1       10.97        9.34      2.92 o 
  -9  -2   1        8.87       12.28      2.98 o 
  -8  -2   1        0.76       -1.05      1.22 o 
  -7  -2   1      329.92      327.79      6.44 o 
  -6  -2   1      162.96      170.57      4.30 o 
  -5  -2   1      120.06      113.30      1.63 o 
  -4  -2   1      401.57      442.53      4.05 o 
  -3  -2   1       95.67       89.96      1.69 o 
  -2  -2   1     1936.22     1866.14     12.04 o 
  -1  -2   1     3507.99     3514.76     19.30 o 
   0  -2   1     3367.29     3193.31     20.21 o 
   1  -2   1       12.59       10.99      0.63 o 
   2  -2   1      664.31      818.59      6.13 o 
   3  -2   1     1319.78     1259.16      8.88 o 
   4  -2   1        9.15       15.33      0.69 o 
   5  -2   1      329.24      349.52      3.70 o 
   6  -2   1       15.19       15.44      2.88 o 
   7  -2   1        4.57        6.62      2.84 o 
   8  -2   1      110.34      100.55      3.96 o 
   9  -2   1      208.00      188.08     15.21 o 
  10  -2   1       76.44       78.29      7.67 o 
 -11  -1   1        3.71        3.83      2.92 o 
 -10  -1   1        1.43        0.79      2.14 o 
  -9  -1   1        4.09        8.81      2.15 o 
  -8  -1   1        0.03        4.41      1.60 o 
  -7  -1   1      116.53      115.59      3.39 o 
  -6  -1   1       21.91       20.71      1.12 o 
  -5  -1   1     1175.86     1230.59      7.34 o 
  -4  -1   1      493.09      532.57      3.71 o 
  -3  -1   1       57.82       71.29      1.10 o 
  -2  -1   1    24673.47    26050.31    149.90 o 
  -1  -1   1       49.86       50.50      0.90 o 
   0  -1   1     1048.28     1288.63      8.93 o 
   1  -1   1       14.64       11.93      0.63 o 
   2  -1   1      346.05      363.40      3.18 o 
   3  -1   1      644.34      717.10      4.84 o 
   4  -1   1      103.31      128.23      1.55 o 
   5  -1   1       62.91       60.22      1.14 o 
   6  -1   1      104.92      105.74      2.27 o 
   7  -1   1        0.07        0.30      1.13 o 
   8  -1   1        4.73        4.05      1.83 o 
   9  -1   1      170.11      198.83      7.25 o 
  10  -1   1       17.17       28.10      4.61 o 
  11  -1   1      126.32      160.54     12.88 o 
 -11   0   1       10.64        8.76      2.71 o 
 -10   0   1       21.43       38.69      4.68 o 
  -9   0   1        6.68       12.25      2.81 o 
  -8   0   1       10.81       12.45      2.09 o 
  -7   0   1        3.51        2.96      1.01 o 
  -6   0   1        7.45       11.22      1.17 o 
  -5   0   1      200.31      195.35      3.94 o 
  -4   0   1        0.55        1.90      0.55 o 
  -3   0   1       27.16       29.25      1.57 o 
  -2   0   1    12341.96    12808.44    108.74 o 
  -1   0   1     2474.83     2848.57     20.85 o 
   0   0   1        2.73        8.81      0.38 o 
   1   0   1      203.24      279.77      3.43 o 
   2   0   1      558.34      449.22      3.15 o 
   3   0   1      256.62      205.45      1.80 o 
   4   0   1        0.37        0.91      0.26 o 
   5   0   1       12.69       13.43      0.61 o 
   6   0   1       88.63       83.63      1.65 o 
   7   0   1       15.09       11.73      1.72 o 
   8   0   1      104.66      117.85      4.99 o 
   9   0   1       31.60       26.96      3.86 o 
  10   0   1        0.77        0.52      2.16 o 
  11   0   1       32.95       35.01      5.52 o 
 -11   1   1       16.39        3.00      3.15 o 
 -10   1   1       49.43       62.27      5.11 o 
  -9   1   1        1.10       -1.19      1.70 o 
  -8   1   1        2.45        6.51      1.40 o 
  -7   1   1        2.32        0.97      1.16 o 
  -6   1   1       38.13       43.41      2.41 o 
  -5   1   1      258.05      257.31      4.25 o 
  -4   1   1      798.81      895.41     11.17 o 
  -3   1   1      195.14      140.21      2.74 o 
  -2   1   1      875.86      808.31      9.19 o 
  -1   1   1     2671.49     2605.93     19.03 o 
   0   1   1     2356.03     2400.35     16.60 o 
   1   1   1     1497.54     1839.97     21.65 o 
   2   1   1        0.04        6.24      0.55 o 
   3   1   1        0.24        0.39      0.26 o 
   4   1   1      670.15      646.52      4.61 o 
   5   1   1      255.52      214.40      2.26 o 
   6   1   1        2.65        2.57      0.44 o 
   7   1   1       25.16       26.81      2.09 o 
   8   1   1      183.18      168.88      6.61 o 
   9   1   1        0.16       -1.32      1.40 o 
  10   1   1        6.30       11.67      3.10 o 
  11   1   1       22.30       21.09      4.33 o 
 -10   2   1        0.00        6.52      2.87 o 
  -9   2   1      116.82      130.29      6.02 o 
  -8   2   1       13.37       16.64      2.01 o 
  -7   2   1        9.08        8.67      1.41 o 
  -6   2   1       68.24       72.99      3.04 o 
  -5   2   1      117.64      135.30      3.68 o 
  -4   2   1     1085.39     1116.80      9.57 o 
  -3   2   1      641.72      679.26      5.17 o 
  -2   2   1      188.07      202.62      2.02 o 
  -1   2   1      179.20      157.41      1.85 o 
   0   2   1     3628.53     3538.76     23.06 o 
   1   2   1     6317.53     6556.44     42.31 o 
   2   2   1       28.86       17.10      1.04 o 
   3   2   1      150.22      197.44      2.54 o 
   4   2   1       42.83       34.45      0.95 o 
   5   2   1        9.22        8.55      0.62 o 
   6   2   1        7.31        4.82      0.65 o 
   7   2   1      666.70      641.99     10.33 o 
   8   2   1       14.30       19.90      6.29 o 
   9   2   1       51.65       52.33      8.32 o 
  10   2   1        7.01        7.95      3.69 o 
  11   2   1       20.05        9.87      3.61 o 
 -10   3   1        6.99        0.09      2.13 o 
  -9   3   1       23.81       26.77      2.94 o 
  -8   3   1       22.22       19.96      2.35 o 
  -7   3   1        2.77        1.67      1.16 o 
  -6   3   1       15.32       13.60      1.61 o 
  -5   3   1        4.30        2.25      0.57 o 
  -4   3   1        9.77       21.63      0.86 o 
  -3   3   1     1076.16     1123.63      8.73 o 
  -2   3   1        9.83       16.64      0.78 o 
  -1   3   1     1824.97     1800.37     12.71 o 
   0   3   1      382.82      307.87      2.86 o 
   1   3   1     1992.78     1976.44     12.61 o 
   2   3   1      239.20      159.35      2.18 o 
   3   3   1       42.19       33.81      1.33 o 
   4   3   1      254.14      250.45      3.54 o 
   5   3   1       13.11       12.17      0.92 o 
   6   3   1       69.45       74.78      2.83 o 
   7   3   1      164.61      165.48      5.05 o 
   8   3   1        4.07        3.57      1.56 o 
   9   3   1       26.44       26.66      7.57 o 
  10   3   1       39.74       40.45      4.76 o 
  11   3   1        7.01        6.74      2.75 o 
 -10   4   1        0.39        1.57      2.09 o 
  -9   4   1        9.16       12.47      2.40 o 
  -8   4   1       18.67       18.36      2.53 o 
  -7   4   1        0.17        1.87      1.32 o 
  -6   4   1        0.27        0.39      1.00 o 
  -5   4   1      107.82      117.50      3.61 o 
  -4   4   1       29.76       26.75      1.55 o 
  -3   4   1      304.59      309.35      4.22 o 
  -2   4   1     2367.06     2506.40     17.72 o 
  -1   4   1       35.55       35.82      1.16 o 
   0   4   1      234.28      242.89      2.57 o 
   1   4   1      596.71      600.69      4.61 o 
   2   4   1        9.79       20.28      1.06 o 
   3   4   1      269.22      303.91      5.15 o 
   4   4   1      565.13      647.06      7.12 o 
   5   4   1       22.56       23.01      1.50 o 
   6   4   1       16.35       17.84      2.84 o 
   7   4   1        1.32        1.73      1.33 o 
   8   4   1        0.15       -0.56      1.51 o 
   9   4   1       24.09       29.89      9.93 o 
  10   4   1       30.35       34.26      8.13 o 
  11   4   1       10.01       12.14      5.83 o 
  -9   5   1       33.00       40.01      3.95 o 
  -8   5   1        1.07        5.32      1.82 o 
  -7   5   1       61.31       67.00      6.41 o 
  -6   5   1        9.02        4.49      1.47 o 
  -5   5   1       97.01       85.85      3.96 o 
  -4   5   1        1.72        1.56      0.81 o 
  -3   5   1       92.73       90.16      3.32 o 
  -2   5   1       69.75       81.62      1.85 o 
  -1   5   1       20.18       28.74      1.36 o 
   0   5   1        7.10        5.45      0.62 o 
   1   5   1       80.49       86.46      1.68 o 
   2   5   1        1.48        1.09      0.42 o 
   3   5   1      435.35      384.89      4.38 o 
   4   5   1        9.28       14.61      1.41 o 
   5   5   1       18.38       15.06      2.62 o 
   6   5   1      667.30      670.06     26.67 o 
   7   5   1       20.28       25.23      3.20 o 
   8   5   1       61.21       75.76      6.24 o 
   9   5   1        0.48        1.21      2.17 o 
  10   5   1        0.00       -2.17      2.17 o 
  11   5   1        0.07       -0.51      2.08 o 
  -9   6   1        0.26        3.51      2.31 o 
  -8   6   1        1.37        1.11      1.65 o 
  -7   6   1       32.10       23.87      3.04 o 
  -6   6   1      116.08      123.69      5.52 o 
  -5   6   1       53.34       60.50      3.83 o 
  -4   6   1      163.10      177.37      5.06 o 
  -3   6   1       84.11       90.12      3.08 o 
  -2   6   1      281.53      262.86      5.15 o 
  -1   6   1       33.53       37.04      1.55 o 
   0   6   1        5.98       10.84      0.84 o 
   1   6   1      539.78      548.03      4.86 o 
   2   6   1      120.81       96.87      1.78 o 
   3   6   1      433.94      417.79      5.60 o 
   4   6   1      145.96      157.83      4.79 o 
   5   6   1       69.96       66.71      4.14 o 
   6   6   1        0.66       -0.20      1.34 o 
   7   6   1        4.06        8.84      2.30 o 
   8   6   1        3.15        1.10      1.97 o 
   9   6   1       25.11       23.20      4.46 o 
  10   6   1        3.33        5.59      3.12 o 
  11   6   1        2.21        3.63      3.20 o 
  -8   7   1       33.72       36.24      4.00 o 
  -7   7   1       26.41       19.94      2.96 o 
  -6   7   1        5.27        3.04      1.76 o 
  -5   7   1        0.18        0.71      1.42 o 
  -4   7   1       48.02       55.72      3.45 o 
  -3   7   1       96.09       73.54      3.08 o 
  -2   7   1      188.10      190.47      4.68 o 
  -1   7   1        0.94        0.36      0.82 o 
   0   7   1      273.38      266.95      3.79 o 
   1   7   1       49.21       50.31      1.64 o 
   2   7   1       11.37       16.07      0.99 o 
   3   7   1      746.64      739.36      9.57 o 
   4   7   1        0.04        2.27      1.07 o 
   5   7   1      336.83      340.30      9.21 o 
   6   7   1        0.36        2.15      3.13 o 
   7   7   1        0.01        1.37      2.10 o 
   8   7   1       90.95       87.13      8.28 o 
   9   7   1        8.59       10.48      3.52 o 
  10   7   1       10.89        8.45      3.51 o 
  -7   8   1       83.88      105.34      6.44 o 
  -6   8   1        1.56        0.69      1.65 o 
  -5   8   1        8.14        7.55      1.80 o 
  -4   8   1       86.57       68.68      4.03 o 
  -3   8   1       23.55       16.28      3.87 o 
  -2   8   1       35.01       30.62      2.48 o 
  -1   8   1       96.13       90.66      3.14 o 
   0   8   1       71.32       68.40      2.41 o 
   1   8   1       59.39       51.42      2.05 o 
   2   8   1      361.45      351.16      8.67 o 
   3   8   1       64.96       65.48      3.70 o 
   4   8   1      777.03      772.50     15.33 o 
   5   8   1        0.04        3.93      2.63 o 
   6   8   1       14.80        8.01      4.44 o 
   7   8   1       11.83       16.32      4.26 o 
   8   8   1        5.27        6.72      3.04 o 
   9   8   1       13.59       13.70      4.03 o 
  10   8   1        0.01        1.57      2.72 o 
  -6   9   1        6.71        3.74      2.12 o 
  -5   9   1        0.22        2.49      1.95 o 
  -4   9   1        2.11        2.47      1.63 o 
  -3   9   1       10.26        8.68      1.95 o 
  -2   9   1        0.38        2.61      1.32 o 
  -1   9   1       51.58       48.23      3.21 o 
   0   9   1        8.79        8.65      1.53 o 
   1   9   1        2.01        3.20      1.64 o 
   2   9   1       77.86       78.87      4.87 o 
   3   9   1        0.00        2.33      2.75 o 
   4   9   1       87.78       92.51     15.65 o 
   5   9   1        2.96        5.50      2.83 o 
   6   9   1       99.40      102.85      6.42 o 
   7   9   1        2.65        3.21      2.42 o 
   8   9   1        3.46        0.32      2.61 o 
   9   9   1        6.77        6.74      3.65 o 
  -5  10   1      114.92      125.00      9.01 o 
  -4  10   1        1.99        1.31      1.94 o 
  -3  10   1        3.67        5.50      1.84 o 
  -2  10   1        0.13        2.34      1.55 o 
  -1  10   1        6.40        6.14      1.63 o 
   0  10   1       10.76        8.73      1.96 o 
   1  10   1       13.13       15.16      3.04 o 
   2  10   1        4.73        2.94      2.79 o 
   3  10   1       23.81       20.98      3.63 o 
   4  10   1        1.60        4.18      2.38 o 
   5  10   1       37.07       34.59      4.92 o 
   6  10   1      196.51      187.74     19.55 o 
   7  10   1       50.56       43.24      5.13 o 
   8  10   1       81.50       78.07      8.94 o 
   9  10   1        1.17       -0.49      3.16 o 
  -4  11   1        2.90        2.18      2.28 o 
  -3  11   1       35.17       26.62      3.80 o 
  -2  11   1       16.15       17.14      3.81 o 
  -1  11   1       12.23       10.72      2.41 o 
   0  11   1       10.34       12.34      7.54 o 
   1  11   1       50.93       41.59      7.85 o 
   2  11   1        1.23        1.68      2.51 o 
   3  11   1        7.94       10.91      3.30 o 
   4  11   1        6.94       10.23      2.46 o 
   5  11   1       27.83       39.40      5.40 o 
   6  11   1        6.72        7.05      3.58 o 
   7  11   1       22.17       19.38      4.99 o 
   8  11   1        3.41        0.75      3.35 o 
  -2  12   1       33.61       67.62     11.01 o 
  -1  12   1       36.52       37.12      6.74 o 
   0  12   1       32.65       36.15      9.44 o 
   1  12   1       38.18       64.12      8.84 o 
   2  12   1        0.50        2.72      2.78 o 
   3  12   1       26.67       24.70      4.28 o 
   4  12   1        2.59        4.52      2.90 o 
   5  12   1       46.15       45.40      7.11 o 
   6  12   1       15.38       10.07      4.04 o 
   1  13   1        0.00        0.23      3.50 o 
   2  13   1       12.41        9.32      5.17 o 
   3  13   1        0.01        2.18      3.34 o 
  -4 -12   2        6.08       12.71      5.38 o 
  -3 -12   2       55.79       73.26      9.30 o 
  -2 -12   2       12.28        7.64      3.33 o 
  -1 -12   2       83.86       82.43     10.64 o 
   0 -12   2        2.53        9.55      4.07 o 
  -6 -11   2        7.95        9.81      4.69 o 
  -5 -11   2       10.37       18.80      6.18 o 
  -4 -11   2        9.79       20.81      5.42 o 
  -3 -11   2       10.98       11.98      4.63 o 
  -2 -11   2       12.62       16.25      3.86 o 
  -1 -11   2       71.15       65.34      5.44 o 
   0 -11   2        9.17        6.39      5.99 o 
   1 -11   2       12.37        4.77      6.14 o 
   2 -11   2       67.83       81.91     12.80 o 
   3 -11   2       70.30       82.18      8.22 o 
  -7 -10   2        7.01        9.57      5.99 o 
  -6 -10   2       43.76       38.15      5.89 o 
  -5 -10   2      104.28       93.91      7.47 o 
  -4 -10   2        6.45        2.99      4.14 o 
  -3 -10   2        8.12       10.75      2.53 o 
  -2 -10   2       27.14       25.57      4.04 o 
  -1 -10   2       52.41       56.75      5.40 o 
   0 -10   2        1.14        3.59      5.01 o 
   1 -10   2      101.86       83.45     11.44 o 
   2 -10   2        7.58        7.30      3.67 o 
   3 -10   2      335.76      367.41     11.14 o 
   4 -10   2      112.69      132.70     10.48 o 
  -8  -9   2        0.16        3.26      3.45 o 
  -7  -9   2        0.01        1.13      2.64 o 
  -6  -9   2       52.34       49.82      5.92 o 
  -5  -9   2       25.85       29.83      4.13 o 
  -4  -9   2        6.19        6.23      3.02 o 
  -3  -9   2        7.07        9.32      2.10 o 
  -2  -9   2       12.82       19.23      7.25 o 
  -1  -9   2       36.80       32.39      3.42 o 
   0  -9   2       92.77       87.57      5.83 o 
   1  -9   2      402.28      410.46     10.37 o 
   2  -9   2        6.09       14.83      2.47 o 
   3  -9   2       24.37       12.95      2.72 o 
   4  -9   2       31.18       36.23      9.11 o 
   5  -9   2        3.90        4.80      3.72 o 
   6  -9   2        0.47        1.51      2.90 o 
  -9  -8   2       46.97       47.02      6.79 o 
  -8  -8   2       22.00       16.28      4.33 o 
  -7  -8   2        0.02        0.19      2.41 o 
  -6  -8   2       43.69       56.20      6.63 o 
  -5  -8   2       63.30       67.15      7.81 o 
  -4  -8   2      102.91      113.37      5.60 o 
  -3  -8   2        8.22       10.00      1.96 o 
  -2  -8   2       32.94       27.05      2.90 o 
  -1  -8   2        2.87        3.37      1.85 o 
   0  -8   2      335.92      312.23      7.37 o 
   1  -8   2      193.86      176.81      6.26 o 
   2  -8   2      157.47      152.87      5.70 o 
   3  -8   2        3.43        3.79      1.73 o 
   4  -8   2        7.74        8.84      2.45 o 
   5  -8   2       55.01       50.92      5.74 o 
   6  -8   2       38.83       35.94     10.02 o 
   7  -8   2       24.88       29.76      5.00 o 
 -10  -7   2       40.95       37.61      6.19 o 
  -9  -7   2        4.34        3.21      2.79 o 
  -8  -7   2       98.83       93.94      8.76 o 
  -7  -7   2      245.81      250.95     11.39 o 
  -6  -7   2       41.02       40.80      8.29 o 
  -5  -7   2        0.20        1.38      1.69 o 
  -4  -7   2       49.79       50.20      4.59 o 
  -3  -7   2      116.40      102.83      6.26 o 
  -2  -7   2       98.66      104.34      3.16 o 
  -1  -7   2      326.25      322.01      5.40 o 
   0  -7   2       12.73       12.85      1.88 o 
   1  -7   2      669.20      603.25      8.03 o 
   2  -7   2      294.67      285.78      6.20 o 
   3  -7   2        3.34        5.70      2.12 o 
   4  -7   2       50.59       55.74      4.41 o 
   5  -7   2        0.57        4.14      2.23 o 
   6  -7   2        6.60        4.78      2.36 o 
   7  -7   2       94.57      106.46     14.24 o 
   8  -7   2       15.51       15.88      3.78 o 
 -10  -6   2        1.69       -0.84      2.52 o 
  -9  -6   2        8.01       17.10      4.04 o 
  -8  -6   2      103.22      115.41      8.27 o 
  -7  -6   2       23.39       25.22      6.27 o 
  -6  -6   2       74.19       76.67      6.99 o 
  -5  -6   2        3.38        2.36      2.56 o 
  -4  -6   2      412.44      383.98      8.28 o 
  -3  -6   2      592.65      634.46      7.72 o 
  -2  -6   2      194.83      189.16      3.41 o 
  -1  -6   2      438.86      405.15      4.38 o 
   0  -6   2        0.05        1.44      0.60 o 
   1  -6   2       35.37       46.54      1.98 o 
   2  -6   2      208.82      187.95      4.26 o 
   3  -6   2       18.43       18.91      1.80 o 
   4  -6   2       58.90       51.51      6.41 o 
   5  -6   2       30.58       18.88      2.71 o 
   6  -6   2      100.43      121.16      6.69 o 
   7  -6   2       14.70       12.70      3.03 o 
   8  -6   2        0.01       -0.13      2.07 o 
 -10  -5   2       42.35       61.82      6.50 o 
  -9  -5   2        5.58       12.37      2.76 o 
  -8  -5   2       90.11       95.85      6.17 o 
  -7  -5   2      111.84      113.19      6.09 o 
  -6  -5   2      271.49      257.44      7.36 o 
  -5  -5   2      209.59      219.98      6.54 o 
  -4  -5   2        4.25        4.17      1.01 o 
  -3  -5   2        1.93        4.36      0.83 o 
  -2  -5   2      121.60      154.24      2.37 o 
  -1  -5   2       41.59       57.46      2.04 o 
   0  -5   2        4.60        8.52      0.74 o 
   1  -5   2        5.04        4.59      0.90 o 
   2  -5   2       42.04       43.77      1.92 o 
   3  -5   2      381.86      352.90      6.23 o 
   4  -5   2        4.32        2.13      1.14 o 
   5  -5   2        0.02        0.77      1.24 o 
   6  -5   2       18.42       11.27      2.58 o 
   7  -5   2        9.07        7.45      2.52 o 
   8  -5   2        0.38       -3.36      3.74 o 
   9  -5   2       20.73       10.93      2.93 o 
 -11  -4   2        0.36        0.41      3.94 o 
 -10  -4   2        5.24        9.07      2.90 o 
  -9  -4   2       73.31       85.88      6.34 o 
  -8  -4   2       16.67       17.88      3.00 o 
  -7  -4   2       10.43        9.27      2.06 o 
  -6  -4   2      105.96      122.83      4.76 o 
  -5  -4   2        9.85       13.75      1.87 o 
  -4  -4   2       28.08       25.60      1.75 o 
  -3  -4   2      516.84      540.01      5.65 o 
  -2  -4   2      968.72     1015.28      7.30 o 
  -1  -4   2      173.29      209.93      3.86 o 
   0  -4   2        1.07        1.80      0.43 o 
   1  -4   2       42.27       50.39      1.23 o 
   2  -4   2        0.27        0.06      0.52 o 
   3  -4   2      118.11      116.31      2.17 o 
   4  -4   2       84.52       84.68      3.12 o 
   5  -4   2      413.05      421.85      9.24 o 
   6  -4   2       23.08       22.46      2.69 o 
   7  -4   2       13.30       13.36      4.01 o 
   8  -4   2       49.04       63.70      4.98 o 
   9  -4   2        6.16       10.83      2.74 o 
 -11  -3   2       10.00        8.96      8.19 o 
 -10  -3   2        0.15        6.79      3.81 o 
  -9  -3   2        1.01       -0.99      1.62 o 
  -8  -3   2        0.01        3.11      1.66 o 
  -7  -3   2       91.37       88.05      4.20 o 
  -6  -3   2      404.12      450.26      9.07 o 
  -5  -3   2      200.71      187.77      4.15 o 
  -4  -3   2      223.58      248.55      3.28 o 
  -3  -3   2     1026.70     1062.72      8.96 o 
  -2  -3   2      784.80      772.08      5.91 o 
  -1  -3   2      255.18      237.95      2.32 o 
   0  -3   2      906.76      967.40      6.55 o 
   1  -3   2       18.67       15.70      0.86 o 
   2  -3   2       53.78       72.79      1.52 o 
   3  -3   2        3.04        1.80      0.44 o 
   4  -3   2      285.13      263.66      3.72 o 
   5  -3   2        1.29        1.98      1.15 o 
   6  -3   2        6.21        4.67      1.27 o 
   7  -3   2      360.04      338.77      9.98 o 
   8  -3   2       28.75       20.24      5.06 o 
   9  -3   2        4.20       11.19      3.79 o 
  10  -3   2       16.71        8.96      7.86 o 
 -11  -2   2        3.42        2.48      2.80 o 
 -10  -2   2        0.69        6.13      2.47 o 
  -9  -2   2       12.93       12.66      2.79 o 
  -8  -2   2       49.21       54.76      3.74 o 
  -7  -2   2      176.97      195.46      4.96 o 
  -6  -2   2       22.37       32.29      1.57 o 
  -5  -2   2      171.16      163.05      2.04 o 
  -4  -2   2     1182.71     1430.53     10.41 o 
  -3  -2   2      275.96      313.46      3.26 o 
  -2  -2   2      104.43      160.44      2.82 o 
  -1  -2   2      599.79      545.67      4.08 o 
   0  -2   2      220.91      175.13      1.94 o 
   1  -2   2     1719.61     1628.38     10.56 o 
   2  -2   2       34.69       50.47      1.17 o 
   3  -2   2      132.78      132.94      1.96 o 
   4  -2   2      613.75      581.84      4.67 o 
   5  -2   2       17.81       24.35      1.41 o 
   6  -2   2      138.08      138.42      3.87 o 
   7  -2   2      436.92      470.83      9.23 o 
   8  -2   2       56.54       74.89      4.85 o 
   9  -2   2      137.42      140.90      6.77 o 
  10  -2   2        2.77        3.23      4.16 o 
 -10  -1   2        2.20        3.72      2.93 o 
  -9  -1   2       30.83       29.90      7.55 o 
  -8  -1   2       14.95       19.48      2.66 o 
  -7  -1   2       11.87        8.40      1.29 o 
  -6  -1   2      391.79      390.21      4.53 o 
  -5  -1   2      159.56      169.21      2.29 o 
  -4  -1   2     2898.32     3180.84     18.27 o 
  -3  -1   2      853.28      857.87      5.76 o 
  -2  -1   2     1009.40     1035.56      7.32 o 
  -1  -1   2      285.08      190.99      2.04 o 
   0  -1   2      479.70      479.14      4.22 o 
   1  -1   2     3072.64     3181.07     20.75 o 
   2  -1   2      483.29      500.92      4.27 o 
   3  -1   2      409.81      370.85      3.13 o 
   4  -1   2     1108.49     1119.31      7.41 o 
   5  -1   2       19.39       18.18      0.87 o 
   6  -1   2      105.01       99.89      4.39 o 
   7  -1   2        2.16        0.40      2.24 o 
   8  -1   2        1.37        3.78      1.70 o 
   9  -1   2      174.78      175.45      7.12 o 
  10  -1   2        5.55        9.04      3.97 o 
  11  -1   2        1.04        5.28      2.93 o 
 -11   0   2        6.05        4.30      2.46 o 
 -10   0   2        0.75        3.63      2.10 o 
  -9   0   2       12.06       18.90      7.31 o 
  -8   0   2       30.49       38.99      6.78 o 
  -7   0   2       67.48       55.95      2.54 o 
  -6   0   2      516.24      561.94      7.45 o 
  -5   0   2      161.32      167.08      3.91 o 
  -4   0   2        1.68        1.46      0.55 o 
  -3   0   2        9.12        7.07      0.80 o 
  -2   0   2     2414.69     2698.99     16.01 o 
  -1   0   2     2359.64     2493.30     17.39 o 
   0   0   2      271.80      308.80      2.97 o 
   1   0   2      213.67      274.51      2.45 o 
   2   0   2      110.28       98.05      2.51 o 
   3   0   2      547.24      494.77      3.70 o 
   4   0   2      169.95      187.35      2.06 o 
   5   0   2       13.65       10.64      0.65 o 
   6   0   2      107.32      116.24      3.55 o 
   7   0   2      186.04      195.59      5.42 o 
   8   0   2        4.90        7.96      1.73 o 
   9   0   2       32.87       28.18      3.35 o 
  10   0   2       40.60       64.69      5.99 o 
  11   0   2        9.92       11.57      3.05 o 
 -10   1   2        1.93        4.39      1.81 o 
  -8   1   2        2.13        4.12      1.51 o 
  -7   1   2        0.49        1.15      0.94 o 
  -6   1   2      372.18      363.46      6.25 o 
  -5   1   2      156.18      174.85      3.96 o 
  -4   1   2        0.10        1.35      0.58 o 
  -3   1   2      231.41      228.38      3.90 o 
  -2   1   2       64.88       63.39      1.78 o 
  -1   1   2     1329.55     1173.13      6.57 o 
   0   1   2     4055.52     4026.82     36.56 o 
   1   1   2       16.31       22.71      0.78 o 
   2   1   2     2386.01     2345.63     15.56 o 
   3   1   2      494.03      447.34      3.95 o 
   4   1   2      143.82      154.15      1.90 o 
   5   1   2      547.37      556.29      4.42 o 
   6   1   2      187.67      212.61      3.14 o 
   7   1   2      218.89      224.36      5.82 o 
   8   1   2      102.74      107.37      4.27 o 
   9   1   2        2.53        0.94      1.57 o 
  10   1   2        3.12        8.77      3.05 o 
  11   1   2       16.79       13.74      3.86 o 
 -10   2   2        0.01        5.69      2.27 o 
  -9   2   2        1.43        3.15      2.00 o 
  -8   2   2        1.68       -0.25      1.94 o 
  -7   2   2        4.33        2.47      2.42 o 
  -6   2   2        9.69       14.11      1.52 o 
  -5   2   2       10.43       11.61      1.68 o 
  -4   2   2      235.31      250.47      4.54 o 
  -3   2   2       15.62       31.18      0.80 o 
  -2   2   2       31.04       41.61      0.91 o 
  -1   2   2     1093.97     1026.91      6.98 o 
   0   2   2       19.96       19.37      0.83 o 
   1   2   2       85.53      119.81      1.79 o 
   2   2   2      388.43      422.75      3.87 o 
   3   2   2      163.94      208.87      2.78 o 
   4   2   2       38.88       42.42      1.32 o 
   5   2   2      166.30      174.81      2.28 o 
   6   2   2       22.74       20.55      1.20 o 
   7   2   2      115.06      112.61      4.05 o 
   8   2   2        0.56        3.11      1.69 o 
   9   2   2       16.88       16.99      3.16 o 
  10   2   2       13.09       13.89      3.54 o 
  11   2   2        8.05        6.20      3.41 o 
 -10   3   2       10.21        8.90      3.03 o 
  -9   3   2        0.77        1.14      1.53 o 
  -8   3   2       11.26       17.04      2.90 o 
  -7   3   2       12.93       12.36      2.45 o 
  -6   3   2        2.95        1.01      0.89 o 
  -5   3   2        2.05        3.25      0.73 o 
  -4   3   2      195.29      213.96      2.32 o 
  -3   3   2      420.86      450.49      3.80 o 
  -2   3   2      179.76      192.31      2.25 o 
  -1   3   2       72.79       52.77      1.16 o 
   0   3   2       79.28       56.09      1.21 o 
   1   3   2      109.30      108.23      1.53 o 
   2   3   2      661.19      800.67      6.02 o 
   3   3   2      354.87      324.37      4.02 o 
   4   3   2      132.65      145.85      2.61 o 
   5   3   2      286.48      276.24      3.48 o 
   6   3   2      220.26      209.08      6.23 o 
   7   3   2       14.96       17.77      3.53 o 
   8   3   2      285.87      305.55     17.03 o 
   9   3   2       36.60       39.09      4.52 o 
  10   3   2       14.16       12.70      3.14 o 
  11   3   2       23.07       40.92      6.20 o 
  -9   4   2        5.67        5.61      1.88 o 
  -8   4   2        0.12        0.63      1.80 o 
  -7   4   2        5.55        5.95      1.56 o 
  -6   4   2        0.31        2.25      1.06 o 
  -5   4   2        2.04        2.31      0.72 o 
  -4   4   2      629.87      627.94      7.59 o 
  -3   4   2        0.03        0.25      0.38 o 
  -2   4   2      850.97      857.98      7.33 o 
  -1   4   2      205.63      173.10      2.39 o 
   0   4   2      408.50      438.30      3.77 o 
   1   4   2     1579.99     1426.34      8.97 o 
   2   4   2        0.28        6.43      0.63 o 
   3   4   2        0.77        1.59      0.51 o 
   4   4   2      700.08      739.98      7.10 o 
   5   4   2        1.55        1.68      0.60 o 
   6   4   2      333.50      324.57      9.85 o 
   7   4   2        5.92        4.02      2.74 o 
   8   4   2       41.48       58.31      7.47 o 
   9   4   2       17.02       11.41      2.89 o 
  10   4   2        1.74        1.57      4.03 o 
  11   4   2        0.18        1.03      2.71 o 
  -9   5   2       14.53       12.63      2.95 o 
  -8   5   2       36.27       49.34      7.09 o 
  -7   5   2      108.74      104.57      4.66 o 
  -6   5   2       17.70       12.97      2.03 o 
  -5   5   2        0.35        1.39      0.90 o 
  -4   5   2      334.52      321.39      7.01 o 
  -3   5   2       86.09       83.55      2.64 o 
  -2   5   2       68.86       70.25      1.78 o 
  -1   5   2      380.03      404.95      4.36 o 
   0   5   2       18.49       24.78      1.09 o 
   1   5   2       81.86       81.76      1.58 o 
   2   5   2      250.01      247.63      2.91 o 
   3   5   2     1023.59      961.76      8.19 o 
   4   5   2      506.48      521.25      6.34 o 
   5   5   2       40.09       47.64      2.54 o 
   6   5   2        0.55        4.68      1.85 o 
   7   5   2       16.20       15.99      3.10 o 
   8   5   2       53.65       62.92      6.21 o 
   9   5   2       30.53       34.29      4.91 o 
  10   5   2        4.80        5.72      4.11 o 
  11   5   2       28.94       41.68      8.01 o 
  -8   6   2        0.76        1.52      1.59 o 
  -7   6   2        1.36        0.76      1.32 o 
  -6   6   2        7.99        5.01      1.67 o 
  -5   6   2       14.43       12.41      1.88 o 
  -4   6   2       64.70       66.29      3.87 o 
  -3   6   2        0.35       -0.38      0.63 o 
  -2   6   2      155.81      146.82      4.16 o 
  -1   6   2       17.84       19.29      1.21 o 
   0   6   2       24.35       22.27      1.16 o 
   1   6   2      110.25      100.76      1.91 o 
   2   6   2       34.74       33.51      1.33 o 
   3   6   2       90.62       89.20      2.52 o 
   4   6   2      499.88      487.69      6.16 o 
   5   6   2       58.29       50.63      5.02 o 
   6   6   2       78.73       80.32      6.00 o 
   7   6   2       29.53       39.60      5.64 o 
   8   6   2       10.44        7.87      2.71 o 
   9   6   2       10.49       10.56      3.31 o 
  10   6   2        5.44        4.81      3.34 o 
  11   6   2        0.10       -0.84      2.76 o 
  -8   7   2        7.87        4.47      1.98 o 
  -7   7   2        0.00        2.38      2.07 o 
  -6   7   2        0.04        1.52      1.37 o 
  -5   7   2       94.01       84.85      4.92 o 
  -4   7   2        0.00        1.17      1.18 o 
  -3   7   2       98.36       84.63      3.24 o 
  -2   7   2       33.50       32.46      2.33 o 
  -1   7   2       81.70       80.54      2.80 o 
   0   7   2        2.77        2.58      0.73 o 
   1   7   2      366.59      355.93      4.19 o 
   2   7   2     1050.70     1027.23      8.36 o 
   3   7   2      434.33      424.10      5.72 o 
   4   7   2      354.92      338.45      5.82 o 
   5   7   2       46.89       47.68      4.07 o 
   6   7   2      112.96      119.71      5.50 o 
   7   7   2       14.47        6.49      3.78 o 
   8   7   2       21.93       26.38      4.75 o 
   9   7   2        0.45        1.69      2.39 o 
  10   7   2       37.00       28.11      5.87 o 
  11   7   2        8.07        8.52      3.74 o 
  -7   8   2        1.46        3.31      1.75 o 
  -6   8   2       25.41       19.04      3.10 o 
  -5   8   2        8.55       10.33      1.91 o 
  -4   8   2        3.89        4.22      1.32 o 
  -3   8   2        7.32        7.65      1.63 o 
  -2   8   2        9.48       10.43      1.73 o 
  -1   8   2        0.09        1.62      0.95 o 
   0   8   2      186.80      176.58      3.40 o 
   1   8   2      203.83      199.32      3.25 o 
   2   8   2      251.48      238.82      5.92 o 
   3   8   2      163.72      151.45      4.97 o 
   4   8   2       20.75       21.28      2.71 o 
   5   8   2      113.23      125.62      6.87 o 
   6   8   2       82.70       69.11      6.39 o 
   7   8   2        5.77        8.35      4.28 o 
   8   8   2       34.15       32.40      5.45 o 
   9   8   2        0.16        0.07      2.38 o 
  10   8   2       29.13       51.72      7.24 o 
  -6   9   2       47.57       49.59      4.78 o 
  -5   9   2        0.37        1.71      1.76 o 
  -4   9   2        4.39        5.01      1.79 o 
  -3   9   2        0.08        0.96      1.29 o 
  -2   9   2       43.81       42.06      3.32 o 
  -1   9   2        7.74        5.10      1.45 o 
   0   9   2      163.52      143.13      4.28 o 
   1   9   2       41.43       41.16      2.23 o 
   2   9   2       82.71       80.80      5.04 o 
   3   9   2      325.79      358.03     13.91 o 
   4   9   2      666.77      652.68     14.39 o 
   6   9   2      135.65      139.63     11.60 o 
   7   9   2        7.59        5.06      3.24 o 
   8   9   2       20.18       16.19      4.42 o 
   9   9   2        0.38        0.73      2.68 o 
  10   9   2       11.61       12.40      5.06 o 
  -5  10   2       34.11       30.71      3.97 o 
  -4  10   2        4.15        3.35      2.03 o 
  -3  10   2        1.27        3.24      1.69 o 
  -2  10   2        1.18        1.40      1.46 o 
  -1  10   2        2.76        2.05      1.31 o 
   0  10   2       61.60       76.80      3.74 o 
   1  10   2       14.39       14.32      3.01 o 
   2  10   2        0.99        0.97      2.11 o 
   3  10   2       35.28       34.47      4.25 o 
   4  10   2       41.20       39.65      4.25 o 
   5  10   2       19.80       20.84      5.59 o 
   6  10   2      124.70      112.47     10.09 o 
   7  10   2       46.29       45.09      6.30 o 
   8  10   2        4.02        5.24      2.78 o 
   9  10   2        0.03        1.85      3.21 o 
  -4  11   2        7.03        8.04      2.63 o 
  -3  11   2        6.31        3.00      2.05 o 
  -2  11   2        7.21        6.45      2.14 o 
  -1  11   2        0.10       -0.55      1.41 o 
   0  11   2        9.02       11.91      4.63 o 
   1  11   2        8.59       20.09      6.34 o 
   2  11   2        1.24        3.50      4.21 o 
   3  11   2        0.70        0.82      2.66 o 
   4  11   2      120.66      114.85      6.07 o 
   5  11   2       45.15       39.77      7.47 o 
   6  11   2        2.52        4.89      2.85 o 
   7  11   2       20.45       24.62     12.33 o 
   8  11   2        0.00       -0.96      5.01 o 
  -2  12   2        1.11        3.18      3.18 o 
  -1  12   2       32.32       36.92      6.73 o 
   0  12   2        9.10       16.76      7.07 o 
   1  12   2       34.33       38.09      7.23 o 
   2  12   2       89.12      111.70     10.04 o 
   3  12   2       44.30       50.24      5.45 o 
   4  12   2       32.51       27.91      4.26 o 
   5  12   2        6.78        4.64      3.05 o 
   6  12   2       70.71       75.55      7.62 o 
   7  12   2        0.39       -0.53      3.56 o 
   0  13   2        4.35        2.30      4.88 o 
   1  13   2       12.47       13.51      6.02 o 
   2  13   2        4.93       14.11      5.67 o 
   3  13   2        1.80        6.36      3.23 o 
   4  13   2       29.13       25.48      4.21 o 
  -5 -11   3        4.51        1.36      4.65 o 
  -4 -11   3       27.13       26.76      6.20 o 
  -3 -11   3        0.06        6.84      4.70 o 
  -2 -11   3       11.91       13.56      3.82 o 
  -1 -11   3       68.58       70.81      5.78 o 
   0 -11   3        0.02        5.13      3.23 o 
   1 -11   3      214.87      265.19     16.46 o 
   2 -11   3        0.00       -5.69      5.69 o 
  -7 -10   3        3.61        0.70      3.25 o 
  -6 -10   3        3.89        7.01      3.35 o 
  -5 -10   3       27.97       38.88     10.13 o 
  -4 -10   3        4.33       14.84      5.46 o 
  -3 -10   3       66.61       54.41      7.60 o 
  -2 -10   3       23.61       27.82      4.74 o 
  -1 -10   3       36.03       37.15      4.68 o 
   0 -10   3       42.47       49.79      7.97 o 
   1 -10   3       24.82       18.08      7.45 o 
   2 -10   3       56.42       51.47      6.34 o 
   3 -10   3        3.28        8.16      3.72 o 
   4 -10   3        3.05       10.25      9.70 o 
  -8  -9   3        3.83        3.15      3.04 o 
  -7  -9   3       34.92       34.90      5.96 o 
  -6  -9   3        7.50        5.83      2.77 o 
  -5  -9   3       11.38       11.05      5.28 o 
  -4  -9   3       11.62       15.55      3.74 o 
  -3  -9   3        2.53        4.59      2.19 o 
  -2  -9   3       16.89       17.29      3.25 o 
  -1  -9   3       12.91       25.07      3.30 o 
   0  -9   3      167.47      167.18      7.15 o 
   1  -9   3        5.47        3.62      2.80 o 
   2  -9   3       49.05       54.27      7.86 o 
   3  -9   3       22.35       23.61      3.17 o 
   4  -9   3        0.23        2.30      2.56 o 
   5  -9   3        5.47        4.02      2.96 o 
  -9  -8   3       71.92       80.94     15.32 o 
  -8  -8   3       11.04       16.89      4.50 o 
  -7  -8   3        0.44        2.32      2.70 o 
  -6  -8   3        0.12       -0.32      2.35 o 
  -5  -8   3       29.41       36.45      7.61 o 
  -4  -8   3       19.68       18.86      3.08 o 
  -3  -8   3      134.33      145.31      8.10 o 
  -2  -8   3       89.61       87.77      5.20 o 
  -1  -8   3      676.24      615.17     12.09 o 
   0  -8   3       12.77       18.50      3.97 o 
   1  -8   3       48.61       46.10      3.41 o 
   2  -8   3      180.87      169.89      6.01 o 
   3  -8   3       11.12        5.29      2.09 o 
   4  -8   3       43.35       39.98      4.26 o 
   5  -8   3       85.35       87.23     13.47 o 
   6  -8   3        0.73       -0.34      2.53 o 
  -9  -7   3        1.81        1.74      2.84 o 
  -8  -7   3       92.02       85.17      8.24 o 
  -7  -7   3       18.76       15.31      3.81 o 
  -6  -7   3       47.59       59.73      6.55 o 
  -5  -7   3       47.26       56.34      4.74 o 
  -4  -7   3       28.28       31.82      4.91 o 
  -3  -7   3        5.40        4.05      1.37 o 
  -2  -7   3       65.96       66.69      3.21 o 
  -1  -7   3        0.14        2.83      1.81 o 
   0  -7   3        3.30       15.11      3.48 o 
   1  -7   3       58.36       69.67      3.05 o 
   2  -7   3       67.76       62.39      4.36 o 
   3  -7   3       37.53       29.57      3.99 o 
   4  -7   3        1.07        1.14      1.67 o 
   5  -7   3       53.40       54.94      5.07 o 
   6  -7   3        0.04       -0.01      2.17 o 
   7  -7   3      144.75      160.71      8.75 o 
 -10  -6   3       22.27       22.28      4.93 o 
  -9  -6   3       44.69       44.04      6.17 o 
  -8  -6   3       24.41       42.73      5.87 o 
  -7  -6   3       19.53       16.81      3.21 o 
  -6  -6   3       37.00       33.15      5.92 o 
  -5  -6   3       56.51       61.27      9.36 o 
  -4  -6   3      128.78      139.25     11.80 o 
  -3  -6   3       78.53       68.59      2.66 o 
  -2  -6   3      198.14      194.77      4.08 o 
  -1  -6   3       93.75       97.24      2.20 o 
   0  -6   3      201.08      199.30      3.65 o 
   1  -6   3      240.49      218.98      4.08 o 
   2  -6   3       72.35       70.47      3.14 o 
   3  -6   3       22.20       31.93      2.86 o 
   4  -6   3       65.82       60.76      5.31 o 
   5  -6   3       42.69       33.79      6.08 o 
   6  -6   3       36.07       31.74      4.39 o 
   7  -6   3        5.72        5.78      2.76 o 
   8  -6   3        2.56        4.80      2.65 o 
 -10  -5   3        2.06       -1.56      3.48 o 
  -9  -5   3        5.54        7.47      2.60 o 
  -8  -5   3        2.88        3.66      2.14 o 
  -7  -5   3       30.39       38.03      4.14 o 
  -6  -5   3       16.64       22.38      3.04 o 
  -5  -5   3       80.49       85.23      4.45 o 
  -4  -5   3       98.41      109.53      3.74 o 
  -3  -5   3      108.34       95.04      3.48 o 
  -2  -5   3      399.97      402.72      4.49 o 
  -1  -5   3      273.51      261.22      3.65 o 
   0  -5   3       17.98       13.04      1.07 o 
   1  -5   3        0.09        2.13      0.59 o 
   2  -5   3       35.38       33.92      1.55 o 
   3  -5   3       85.00       84.16      3.53 o 
   4  -5   3      300.10      291.64      9.21 o 
   5  -5   3        3.01        0.38      1.45 o 
   6  -5   3       38.39       33.61      5.97 o 
   7  -5   3       31.78       21.33      3.73 o 
   8  -5   3        1.69        3.40      2.47 o 
   9  -5   3       86.55       82.15      8.92 o 
 -10  -4   3        4.96       11.49      3.22 o 
  -9  -4   3        7.41        7.47      2.36 o 
  -8  -4   3       31.92       38.09      4.09 o 
  -7  -4   3       42.71       45.60      5.19 o 
  -6  -4   3       69.32       65.05      4.27 o 
  -5  -4   3        0.98        1.05      0.91 o 
  -4  -4   3       12.14       10.18      2.24 o 
  -3  -4   3      410.42      431.19      5.06 o 
  -2  -4   3        5.08        8.84      0.68 o 
  -1  -4   3      123.69      110.41      1.87 o 
   0  -4   3       34.23       27.37      1.08 o 
   1  -4   3       94.54      107.53      2.11 o 
   2  -4   3       17.23       17.06      1.12 o 
   3  -4   3      139.33      135.95      2.87 o 
   4  -4   3      133.24      127.19      5.64 o 
   5  -4   3      382.80      343.36     12.81 o 
   6  -4   3       14.18       12.94      2.70 o 
   7  -4   3       23.91       21.76      3.43 o 
   8  -4   3       38.60       47.70      9.79 o 
   9  -4   3       10.51       17.08      3.28 o 
 -10  -3   3       11.87       15.51      6.07 o 
  -9  -3   3       12.14       23.23      3.36 o 
  -8  -3   3       20.62       23.19      3.12 o 
  -7  -3   3        7.00       11.12      2.15 o 
  -6  -3   3       62.44       70.71      3.83 o 
  -5  -3   3      135.50      132.97      4.83 o 
  -4  -3   3      146.74      132.95      2.62 o 
  -3  -3   3        7.45        7.14      0.71 o 
  -2  -3   3      295.01      289.73      3.31 o 
  -1  -3   3      705.97      603.49      4.46 o 
   0  -3   3       19.71       26.78      1.03 o 
   1  -3   3       10.71        7.86      0.64 o 
   2  -3   3       78.39       81.62      1.62 o 
   3  -3   3       13.51       15.03      1.29 o 
   4  -3   3      201.71      201.99      4.45 o 
   5  -3   3      274.85      261.64      8.06 o 
   6  -3   3      292.68      291.44     11.56 o 
   7  -3   3      142.50      157.31      6.86 o 
   8  -3   3       12.58       12.11      2.76 o 
   9  -3   3        5.76        4.39      2.19 o 
  10  -3   3        2.00        3.04      2.14 o 
 -11  -2   3        6.75        8.77      2.98 o 
 -10  -2   3        0.89        2.70      5.08 o 
  -9  -2   3        1.57       -1.10      1.50 o 
  -8  -2   3       43.55       49.25      3.60 o 
  -7  -2   3        6.44        4.08      1.20 o 
  -6  -2   3      807.94      830.98     10.87 o 
  -5  -2   3        4.38        7.21      0.86 o 
  -4  -2   3      802.23      845.25      6.58 o 
  -3  -2   3      536.62      519.04      4.89 o 
  -2  -2   3       31.19       42.34      1.19 o 
  -1  -2   3      328.13      372.31      3.24 o 
   0  -2   3      152.98      128.25      1.60 o 
   1  -2   3       83.20       83.09      1.54 o 
   2  -2   3      119.68      110.95      1.85 o 
   3  -2   3      132.57      144.16      2.25 o 
   4  -2   3       10.79       13.96      1.00 o 
   5  -2   3      467.12      436.59     17.01 o 
   6  -2   3        8.89        5.30      3.53 o 
   7  -2   3      479.51      506.44     13.82 o 
   8  -2   3        8.55       11.03      2.30 o 
   9  -2   3       21.48       24.92      3.34 o 
  10  -2   3       54.22       81.36      5.93 o 
 -10  -1   3        0.34       -1.88      5.05 o 
  -9  -1   3        1.32        4.90      2.00 o 
  -8  -1   3        1.37        6.72      3.98 o 
  -7  -1   3        0.83        2.12      0.96 o 
  -6  -1   3        0.23        0.98      0.63 o 
  -5  -1   3      327.34      318.71      2.89 o 
  -4  -1   3     1837.47     1966.69     12.48 o 
  -3  -1   3      146.16      157.76      1.88 o 
  -2  -1   3      175.01      196.21      2.10 o 
  -1  -1   3       50.31       32.94      0.81 o 
   0  -1   3     1453.86     1421.72      8.23 o 
   1  -1   3      668.14      700.06      5.02 o 
   2  -1   3     1393.29     1309.43      9.10 o 
   3  -1   3        4.46        1.74      0.48 o 
   4  -1   3       85.74      111.10      2.44 o 
   5  -1   3     1102.69     1149.54     11.99 o 
   6  -1   3      182.39      177.38      6.15 o 
   7  -1   3        0.96        4.57      2.03 o 
   8  -1   3       12.64        9.18      2.23 o 
   9  -1   3        9.00        8.28      1.95 o 
  10  -1   3       17.35       15.47      2.47 o 
  11  -1   3       13.22       14.80      4.43 o 
 -10   0   3        3.69        7.57      2.31 o 
  -9   0   3        1.59        3.26      3.56 o 
  -8   0   3        0.09        1.79      2.18 o 
  -7   0   3       44.94       50.19      2.66 o 
  -6   0   3       13.34        9.85      1.41 o 
  -5   0   3      353.49      331.92      5.98 o 
  -4   0   3       94.71      114.80      3.29 o 
  -3   0   3       61.65       54.79      1.01 o 
  -2   0   3      586.36      604.75      4.12 o 
  -1   0   3      906.64      843.48      5.38 o 
   0   0   3     1740.07     1784.87     11.69 o 
   1   0   3     2668.96     2639.58     15.81 o 
   2   0   3     1864.97     1942.13     14.31 o 
   3   0   3      183.17      207.14      3.08 o 
   4   0   3      740.27      821.21      7.41 o 
   5   0   3      256.65      279.38      4.02 o 
   6   0   3      248.31      238.94      6.95 o 
   7   0   3       42.27       43.29      5.91 o 
   8   0   3       58.32       56.75      4.02 o 
   9   0   3      138.57      133.70      7.11 o 
  10   0   3        0.17       -0.52      2.06 o 
  11   0   3       38.66       50.35      7.00 o 
  -8   1   3      106.09      116.17      6.17 o 
  -7   1   3        0.11        2.49      1.03 o 
  -6   1   3       83.63       80.56      3.14 o 
  -5   1   3        7.20        7.29      1.14 o 
  -4   1   3       33.33       25.66      1.78 o 
  -3   1   3      809.80      787.88      9.28 o 
  -2   1   3     3372.99     3359.67     19.91 o 
  -1   1   3      889.24      905.34      5.81 o 
   0   1   3      244.97      216.84      2.12 o 
   1   1   3     1200.63     1463.74      8.78 o 
   2   1   3      865.88      796.27      5.78 o 
   3   1   3      923.37     1001.00      7.58 o 
   4   1   3       37.48       25.33      1.23 o 
   5   1   3      517.90      515.33      4.56 o 
   6   1   3        0.76        3.43      0.84 o 
   7   1   3        1.66        1.98      1.01 o 
   8   1   3      368.75      389.59     11.22 o 
   9   1   3       61.98       71.14      6.00 o 
  10   1   3        0.13       -0.02      2.60 o 
  11   1   3       74.02       78.71      7.15 o 
  -8   2   3        5.36        9.34      2.42 o 
  -7   2   3       37.14       35.19      2.84 o 
  -6   2   3      131.29      131.32      5.05 o 
  -5   2   3       81.37       72.07      3.44 o 
  -4   2   3      273.73      265.89      6.22 o 
  -3   2   3       51.14       63.17      2.22 o 
  -2   2   3       82.74       81.58      1.60 o 
  -1   2   3      951.75      839.46      5.79 o 
   0   2   3      847.49      790.16      5.80 o 
   1   2   3     2848.44     2638.32     16.65 o 
   2   2   3      198.89      163.24      1.91 o 
   3   2   3       14.46       16.20      0.83 o 
   4   2   3      171.13      165.12      2.31 o 
   5   2   3       83.71       85.80      1.78 o 
   6   2   3      469.29      482.95      7.20 o 
   7   2   3       18.81       14.58      2.17 o 
   8   2   3       56.72       53.65      4.31 o 
   9   2   3        0.28        0.68      1.83 o 
  10   2   3       44.66       44.41      6.28 o 
  11   2   3       11.60       17.25      4.38 o 
  -9   3   3        1.88        0.46      1.91 o 
  -8   3   3        1.41        1.23      2.32 o 
  -7   3   3        5.95        7.37      2.16 o 
  -6   3   3      119.40      114.76      5.17 o 
  -5   3   3        0.11        0.26      1.11 o 
  -4   3   3      322.13      340.95      6.12 o 
  -3   3   3      236.24      237.22      2.39 o 
  -2   3   3        2.04        1.18      0.33 o 
  -1   3   3       39.86       34.68      0.92 o 
   0   3   3        0.98        6.34      0.53 o 
   1   3   3      783.76      854.73      6.18 o 
   2   3   3     3063.22     3025.82     18.41 o 
   3   3   3       78.11       95.05      1.54 o 
   4   3   3      143.89      142.54      2.33 o 
   5   3   3      241.14      247.54      3.35 o 
   6   3   3       10.02       12.47      1.87 o 
   7   3   3      444.81      434.06     15.79 o 
   8   3   3        5.13       10.47      2.56 o 
   9   3   3      159.37      149.80      7.42 o 
  10   3   3       89.74       97.22     12.94 o 
  11   3   3       21.10       22.30      4.70 o 
  -9   4   3       66.45       70.10      6.94 o 
  -8   4   3        6.71        5.53      1.67 o 
  -7   4   3        4.36        3.94      1.41 o 
  -6   4   3        0.78        1.07      0.93 o 
  -5   4   3       77.81       80.71      4.26 o 
  -4   4   3      222.30      228.63      3.48 o 
  -3   4   3      323.60      317.83      3.58 o 
  -2   4   3      280.80      241.95      2.91 o 
  -1   4   3      174.81      175.32      2.42 o 
   0   4   3      296.44      297.34      3.31 o 
   1   4   3     1298.28     1199.88      8.76 o 
   2   4   3     1507.97     1480.62      9.72 o 
   3   4   3        1.24        0.73      0.36 o 
   4   4   3      743.27      740.41      6.47 o 
   5   4   3       19.23       21.07      1.12 o 
   6   4   3       46.40       48.72      4.32 o 
   7   4   3      221.88      224.88     11.56 o 
   8   4   3       25.23       24.51      4.92 o 
   9   4   3      126.12      146.27     17.72 o 
  10   4   3       12.52        9.79      2.61 o 
  11   4   3       14.31        8.47      3.27 o 
  -9   5   3        5.91        2.36      1.74 o 
  -8   5   3       11.90        7.61      1.99 o 
  -7   5   3       35.93       30.78      3.89 o 
  -6   5   3       44.84       47.73      3.41 o 
  -5   5   3       20.05       20.34      1.95 o 
  -4   5   3       11.35        9.39      1.62 o 
  -3   5   3      284.81      271.80      5.36 o 
  -2   5   3       20.72       23.79      1.20 o 
  -1   5   3      366.60      365.11      4.34 o 
   0   5   3      409.79      412.18      4.40 o 
   1   5   3      100.93       97.75      1.68 o 
   2   5   3      834.80      821.35      6.45 o 
   3   5   3       23.14       30.05      1.26 o 
   4   5   3        9.83       21.25      1.06 o 
   5   5   3       47.81       44.32      2.41 o 
   6   5   3      162.34      144.62      6.72 o 
   7   5   3       15.84       13.82      2.83 o 
   8   5   3       45.40       40.59      6.65 o 
   9   5   3       32.42       46.20      5.67 o 
  10   5   3        0.17        3.04      2.52 o 
  11   5   3       11.10       18.24      4.23 o 
  -8   6   3        0.23        0.66      1.78 o 
  -7   6   3       31.07       40.94      3.70 o 
  -6   6   3       21.19       18.32      2.52 o 
  -5   6   3       15.58       12.75      1.74 o 
  -4   6   3       16.78       15.61      2.04 o 
  -3   6   3      220.95      209.56      5.08 o 
  -2   6   3       74.37       74.00      5.68 o 
  -1   6   3     1061.21     1008.05      9.18 o 
   0   6   3     1188.32     1105.00      8.57 o 
   1   6   3      358.07      327.36      4.03 o 
   2   6   3      182.10      168.28      2.56 o 
   3   6   3      295.47      260.31      3.42 o 
   4   6   3      752.33      813.21      8.16 o 
   5   6   3       13.02       10.04      2.16 o 
   6   6   3      199.44      185.96      9.30 o 
   7   6   3       39.95       44.41      5.04 o 
   8   6   3      237.08      251.21     14.37 o 
   9   6   3       25.66       30.33      8.16 o 
  10   6   3        3.60        1.95      4.38 o 
  11   6   3       95.23       95.81      9.10 o 
  -8   7   3        8.97        8.42      2.25 o 
  -7   7   3        4.61        1.40      1.70 o 
  -6   7   3       19.33       17.09      2.58 o 
  -5   7   3       22.88       20.25      2.25 o 
  -4   7   3       79.69       90.12      3.46 o 
  -3   7   3       50.13       48.03      3.18 o 
  -2   7   3       95.17       86.22      3.47 o 
  -1   7   3       13.51       10.97      1.53 o 
   0   7   3      993.27      936.71     12.46 o 
   1   7   3      143.39      146.42      2.69 o 
   2   7   3      160.26      149.58      2.63 o 
   3   7   3      777.75      764.67      8.24 o 
   4   7   3      285.86      292.76      5.79 o 
   5   7   3       61.91       54.49      4.12 o 
   6   7   3       44.28       50.00      4.22 o 
   7   7   3        3.16        3.56      2.05 o 
   8   7   3       30.92       35.06      7.18 o 
   9   7   3        0.59       -0.17      2.53 o 
  10   7   3       56.80       47.66      6.61 o 
  11   7   3        8.19        7.24      3.56 o 
  -7   8   3       11.34       10.63      2.47 o 
  -6   8   3        3.77        3.58      1.94 o 
  -5   8   3        3.83        5.04      1.62 o 
  -4   8   3       13.17        9.79      2.01 o 
  -3   8   3        3.42        3.13      1.22 o 
  -2   8   3       40.47       43.91      4.25 o 
  -1   8   3        7.61        7.31      1.37 o 
   0   8   3      297.05      289.39      6.09 o 
   1   8   3       53.14       53.93      2.36 o 
   2   8   3      498.71      501.19      7.93 o 
   3   8   3      259.51      273.87      7.46 o 
   4   8   3        6.73        6.60      1.40 o 
   5   8   3      252.92      245.97      9.34 o 
   6   8   3        3.98        3.12      2.32 o 
   7   8   3        0.04        1.02      2.13 o 
   8   8   3        4.91        7.62      4.56 o 
   9   8   3       21.92       21.52      4.84 o 
  10   8   3       53.61       52.79      7.18 o 
  -6   9   3        0.05       -0.44      1.67 o 
  -5   9   3        1.65        0.15      1.47 o 
  -4   9   3        1.82        4.09      1.83 o 
  -3   9   3        1.27        0.64      1.29 o 
  -2   9   3        3.74        4.42      1.54 o 
  -1   9   3       89.94       85.87      3.60 o 
   0   9   3       24.56       20.90      2.13 o 
   1   9   3      280.62      289.97      5.12 o 
   2   9   3      916.86      926.34     15.48 o 
   3   9   3       10.37       14.10      3.01 o 
   4   9   3      569.62      543.84     12.88 o 
   5   9   3       66.15       60.95      3.60 o 
   6   9   3        3.29        0.44      3.47 o 
   7   9   3        0.68        3.42      2.79 o 
   8   9   3        6.75        4.07      4.20 o 
   9   9   3       35.73       38.69      8.53 o 
  10   9   3       19.34       23.35      5.46 o 
  -5  10   3        0.06       -0.70      1.82 o 
  -4  10   3        0.24        0.01      1.74 o 
  -3  10   3        0.14        3.21      1.73 o 
  -2  10   3       31.51       33.83      3.28 o 
  -1  10   3       56.01       47.49      3.35 o 
   0  10   3        0.61        1.20      1.12 o 
   1  10   3      155.61      148.43      7.45 o 
   2  10   3      366.22      370.42     27.98 o 
   3  10   3       15.46       19.27      3.48 o 
   4  10   3        3.64        3.67      2.15 o 
   5  10   3        8.51       12.30      3.09 o 
   6  10   3       25.99       23.73      6.16 o 
   7  10   3       26.69       35.59      7.34 o 
   8  10   3        0.11       -2.82      3.07 o 
   9  10   3        3.18        2.47      3.58 o 
  -4  11   3        1.73       -0.55      2.02 o 
  -3  11   3       12.19        9.38      2.72 o 
  -2  11   3        9.80        9.02      2.37 o 
  -1  11   3       97.76      112.32      6.69 o 
   0  11   3       50.99       56.94      5.44 o 
   1  11   3      147.77      158.17     11.53 o 
   2  11   3        0.01        2.13      2.29 o 
   3  11   3      129.29      128.40      6.64 o 
   4  11   3      307.80      313.46     10.12 o 
   5  11   3        6.27        4.35      3.79 o 
   6  11   3       41.25       70.21      9.06 o 
   7  11   3       12.36       11.65      6.20 o 
   8  11   3        0.01        1.19      3.12 o 
  -2  12   3        1.36        1.73      2.23 o 
  -1  12   3        0.01        7.95      4.99 o 
   0  12   3      101.50      116.02     11.75 o 
   1  12   3       58.91       58.43      9.25 o 
   2  12   3       38.50       47.88      7.54 o 
   3  12   3       81.91       80.61      5.99 o 
   4  12   3       92.80       98.32     15.10 o 
   5  12   3        1.08       -2.65      3.88 o 
   6  12   3       39.02       30.18      7.35 o 
   7  12   3       14.03       10.73      3.94 o 
   0  13   3       60.54       69.30     10.80 o 
   1  13   3       63.17       89.76     11.20 o 
   2  13   3        4.16        9.93      4.74 o 
   3  13   3       25.07       35.05      7.03 o 
   4  13   3       15.45       17.70      8.51 o 
   5  13   3      132.99      119.35     10.45 o 
  -4 -11   4        1.96        1.79      4.10 o 
  -3 -11   4        7.72       16.52      5.69 o 
  -2 -11   4       37.41       39.00      4.76 o 
  -1 -11   4       44.88       50.79      5.40 o 
   0 -11   4        8.89       13.58      4.44 o 
   1 -11   4       30.09       32.44      7.14 o 
  -6 -10   4        0.53       -0.21      2.95 o 
  -5 -10   4        2.24        2.48      5.35 o 
  -4 -10   4        0.13       -0.46      4.42 o 
  -3 -10   4       18.24        8.89      4.00 o 
  -2 -10   4        4.97        6.02      2.87 o 
  -1 -10   4        3.62        6.24      3.66 o 
   0 -10   4        2.86        5.25      2.62 o 
   1 -10   4        2.11        9.27      5.93 o 
   2 -10   4       18.12       21.61      7.91 o 
   3 -10   4       22.25       28.06      6.93 o 
  -7  -9   4        6.15        1.32      3.11 o 
  -6  -9   4       24.39       19.34      4.35 o 
  -5  -9   4       27.55       25.38      4.80 o 
  -4  -9   4       59.90       61.98      7.56 o 
  -3  -9   4      163.61      151.76     10.88 o 
  -2  -9   4       53.47       43.93      4.74 o 
  -1  -9   4        3.29        7.01      2.45 o 
   0  -9   4        3.18        4.12      2.46 o 
   1  -9   4       52.78       61.03      9.71 o 
   2  -9   4        0.33        2.94      2.85 o 
   3  -9   4       13.79        6.42      3.54 o 
   4  -9   4        8.88       10.14      4.09 o 
   5  -9   4        2.37        0.74      2.76 o 
  -8  -8   4        2.55        7.13      3.38 o 
  -7  -8   4        1.53        3.53      3.01 o 
  -6  -8   4       12.98       13.31      3.97 o 
  -5  -8   4        5.03        3.25      2.08 o 
  -4  -8   4        5.88        5.75      2.37 o 
  -3  -8   4      104.40       86.14      9.33 o 
  -2  -8   4       27.26       28.61      3.70 o 
  -1  -8   4       76.44       82.64      4.56 o 
   0  -8   4      107.61       98.24      5.59 o 
   1  -8   4      161.86      161.49      5.51 o 
   2  -8   4       91.72      101.12      5.60 o 
   3  -8   4      286.14      321.63      8.45 o 
   4  -8   4        1.09        1.78      2.20 o 
   5  -8   4      153.84      163.82      8.96 o 
   6  -8   4        6.64        9.65      3.49 o 
  -9  -7   4        1.95        3.38      3.53 o 
  -8  -7   4       28.97       19.94      4.52 o 
  -7  -7   4       62.04       62.79      7.29 o 
  -6  -7   4       55.57       49.50      6.12 o 
  -5  -7   4       18.60       12.65      6.15 o 
  -4  -7   4       46.94       56.59      5.39 o 
  -3  -7   4      139.94      134.53      5.75 o 
  -2  -7   4      118.01      101.17      5.16 o 
  -1  -7   4        4.60        8.69      2.89 o 
   0  -7   4      330.75      332.98      7.25 o 
   1  -7   4       20.57       16.54      3.72 o 
   2  -7   4      204.68      201.03      6.05 o 
   3  -7   4       47.25       49.88      3.92 o 
   4  -7   4      173.08      176.94      6.76 o 
   5  -7   4        9.06       10.77      2.63 o 
   6  -7   4        0.05       -0.19      2.31 o 
   7  -7   4        8.54        5.21      3.01 o 
  -9  -6   4        5.27       10.90      3.65 o 
  -8  -6   4        8.88       12.00      3.00 o 
  -7  -6   4        1.21        0.33      2.28 o 
  -6  -6   4       38.51       39.32      4.38 o 
  -5  -6   4        0.02       -0.19      1.17 o 
  -4  -6   4       39.20       38.89      3.29 o 
  -3  -6   4      101.41       98.27      4.62 o 
  -2  -6   4        0.01        1.35      0.90 o 
  -1  -6   4      330.60      306.43      4.77 o 
   0  -6   4       11.64       12.23      1.61 o 
   1  -6   4       37.95       45.07      2.13 o 
   2  -6   4      347.64      312.40      7.83 o 
   3  -6   4        0.77        0.70      1.44 o 
   4  -6   4       50.77       49.02      9.14 o 
   5  -6   4        1.13        1.91      2.57 o 
   6  -6   4       18.48       13.31      3.27 o 
   7  -6   4       97.56       83.55      7.30 o 
   8  -6   4       13.36        7.33      2.93 o 
 -10  -5   4        9.07        2.56     10.56 o 
  -9  -5   4       12.08       20.10      3.42 o 
  -8  -5   4       10.70        4.32      2.34 o 
  -7  -5   4       11.23       18.03      3.19 o 
  -6  -5   4       20.75       30.33      3.69 o 
  -5  -5   4       12.88       13.42      2.93 o 
  -4  -5   4      186.52      183.97      6.05 o 
  -3  -5   4        5.05        4.11      1.19 o 
  -2  -5   4       28.75       29.79      1.54 o 
  -1  -5   4      457.28      465.19      4.88 o 
   0  -5   4       32.52       32.83      1.44 o 
   1  -5   4       90.26       87.74      2.41 o 
   2  -5   4        0.37        0.32      0.72 o 
   3  -5   4      414.66      396.08      9.04 o 
   4  -5   4        1.62        2.57      1.76 o 
   5  -5   4       45.75       38.63      4.45 o 
   6  -5   4      188.81      197.78      8.56 o 
   7  -5   4        0.02       -0.66      2.00 o 
   8  -5   4       11.00       13.08      3.51 o 
   9  -5   4        3.61        0.54      2.43 o 
 -10  -4   4       10.05        9.36      6.00 o 
  -9  -4   4        0.37       -3.07      3.07 o 
  -8  -4   4       61.61       53.47      5.05 o 
  -7  -4   4        0.83       -1.01      2.31 o 
  -6  -4   4       40.48       33.81      3.65 o 
  -5  -4   4       61.24       55.01      3.90 o 
  -4  -4   4        0.85        1.51      0.91 o 
  -3  -4   4       17.00       16.30      1.38 o 
  -2  -4   4      106.23      100.81      2.12 o 
  -1  -4   4       20.21       18.60      1.19 o 
   0  -4   4       14.80       18.00      1.01 o 
   1  -4   4       33.68       28.69      1.35 o 
   2  -4   4       10.26        9.25      0.97 o 
   3  -4   4       92.89       83.09      2.98 o 
   4  -4   4      140.24      119.04      5.84 o 
   5  -4   4        0.20        1.39      1.51 o 
   6  -4   4        0.22        0.45      1.62 o 
   7  -4   4       40.41       36.80      4.49 o 
   8  -4   4       29.03       29.02      4.28 o 
   9  -4   4        2.91        3.21      2.57 o 
 -10  -3   4        0.02       -0.01      4.00 o 
  -9  -3   4        6.45        4.52      2.26 o 
  -8  -3   4      211.34      216.71      7.85 o 
  -7  -3   4       16.69       15.61      2.51 o 
  -6  -3   4       54.79       61.20      5.76 o 
  -5  -3   4      248.22      261.64      8.91 o 
  -4  -3   4        0.20        1.05      0.78 o 
  -3  -3   4       27.32       37.05      1.65 o 
  -2  -3   4      255.95      250.98      3.23 o 
  -1  -3   4        4.66        4.80      0.55 o 
   0  -3   4      183.53      169.13      2.16 o 
   1  -3   4       48.83       52.99      1.40 o 
   2  -3   4       56.55       61.24      1.98 o 
   3  -3   4      446.04      401.07      4.55 o 
   4  -3   4      288.33      258.82     10.82 o 
   5  -3   4     2702.50     2624.37     82.15 o 
   6  -3   4       43.86       50.04      6.44 o 
   7  -3   4      111.01      103.20      5.91 o 
   8  -3   4      175.20      194.85      8.44 o 
   9  -3   4        0.92       -1.38      1.86 o 
  10  -3   4       12.89       10.48      3.04 o 
 -10  -2   4        0.36        0.86      2.31 o 
  -9  -2   4       30.00       26.15      3.38 o 
  -8  -2   4       89.27       76.08      5.91 o 
  -7  -2   4      143.10      145.05      5.69 o 
  -6  -2   4     1001.24     1037.60     14.00 o 
  -5  -2   4      411.36      403.59      5.76 o 
  -4  -2   4       14.05       15.94      0.87 o 
  -3  -2   4       23.59       20.90      0.99 o 
  -2  -2   4     1162.68     1142.65      8.19 o 
  -1  -2   4        0.01        1.18      0.37 o 
   0  -2   4     1551.91     1388.12      8.74 o 
   1  -2   4      430.72      459.18      4.01 o 
   2  -2   4       21.62       28.89      1.16 o 
   3  -2   4      381.51      422.02      4.33 o 
   4  -2   4      888.03      822.68      8.27 o 
   5  -2   4      137.90      148.99      5.90 o 
   6  -2   4       18.01       13.69      2.56 o 
   7  -2   4        7.62        8.33      2.51 o 
   8  -2   4        4.64        4.22      2.13 o 
   9  -2   4       28.64       26.43      3.63 o 
  10  -2   4       18.21       14.82      3.12 o 
 -10  -1   4        0.00        1.02      2.07 o 
  -9  -1   4        2.74        4.74      3.66 o 
  -8  -1   4       58.80       52.44      3.69 o 
  -7  -1   4       23.53       29.17      2.74 o 
  -6  -1   4      159.03      189.11      4.56 o 
  -5  -1   4      247.57      248.90      3.07 o 
  -4  -1   4      248.32      286.96      2.95 o 
  -3  -1   4     1361.32     1357.24      9.38 o 
  -2  -1   4      248.01      302.70      3.02 o 
  -1  -1   4       45.55       50.55      1.06 o 
   0  -1   4      627.21      532.93      4.00 o 
   1  -1   4      234.54      287.27      2.79 o 
   2  -1   4     1271.62     1324.58      9.20 o 
   3  -1   4      205.52      183.49      2.99 o 
   4  -1   4      401.00      387.95      5.46 o 
   5  -1   4       33.52       33.86      2.61 o 
   6  -1   4      502.35      481.25      9.38 o 
   7  -1   4      683.23      673.64     16.65 o 
   8  -1   4        5.17        9.29      2.03 o 
   9  -1   4       33.92       29.76      5.60 o 
  10  -1   4       14.01        4.10      2.41 o 
  -9   0   4        2.81       -3.09      3.14 o 
  -8   0   4        0.19        3.21      2.69 o 
  -7   0   4       83.92       70.66      4.20 o 
  -6   0   4      126.81      128.86      4.03 o 
  -5   0   4      366.29      361.42      6.55 o 
  -4   0   4     1048.61     1117.61      7.70 o 
  -3   0   4      104.95      123.35      1.61 o 
  -2   0   4      365.54      363.82      3.68 o 
  -1   0   4       37.80       28.63      0.88 o 
   0   0   4      730.02      778.06      5.56 o 
   1   0   4     1163.13     1261.87      7.51 o 
   2   0   4      744.34      831.10      5.08 o 
   3   0   4     2837.85     3068.57     24.09 o 
   4   0   4       89.01       77.21      1.94 o 
   5   0   4       43.06       40.29      1.64 o 
   6   0   4      731.23      744.76     17.19 o 
   7   0   4        0.11       -0.89      1.26 o 
   8   0   4        1.29        0.52      1.18 o 
   9   0   4       12.35        9.97      2.47 o 
  10   0   4       51.49       65.42      6.49 o 
  11   0   4       42.17       49.61      6.01 o 
  -8   1   4      115.68      106.28     11.85 o 
  -7   1   4        9.73       12.60      1.64 o 
  -6   1   4      270.85      278.48      6.00 o 
  -5   1   4        5.02        3.70      0.98 o 
  -4   1   4        0.08        0.15      0.65 o 
  -3   1   4      199.50      214.89      2.43 o 
  -2   1   4      349.87      330.21      2.85 o 
  -1   1   4      376.37      358.39      2.92 o 
   0   1   4     1378.36     1316.89      8.34 o 
   1   1   4       10.48       22.91      0.76 o 
   2   1   4      710.07      875.13      5.69 o 
   3   1   4       20.54       24.25      0.72 o 
   4   1   4      413.26      406.62      5.11 o 
   5   1   4        3.31        2.82      0.65 o 
   6   1   4        5.62        6.97      2.14 o 
   7   1   4      525.08      532.93     12.22 o 
   8   1   4      127.12      124.35      7.69 o 
   9   1   4        0.05       -0.15      1.69 o 
  10   1   4        4.68        7.89      2.80 o 
  11   1   4        5.60        2.06      3.44 o 
  -8   2   4       12.52       11.00      2.57 o 
  -7   2   4        3.07        3.30      1.21 o 
  -6   2   4       14.82       17.30      2.04 o 
  -5   2   4      310.23      317.66      7.66 o 
  -4   2   4      186.40      165.39      5.00 o 
  -3   2   4      347.51      350.20      3.63 o 
  -2   2   4       64.51       57.25      1.32 o 
  -1   2   4      279.86      280.71      2.55 o 
   0   2   4     1252.33     1260.19      8.43 o 
   1   2   4      276.08      243.36      2.32 o 
   2   2   4     4596.47     4539.05     25.45 o 
   3   2   4      501.97      555.85      4.32 o 
   4   2   4      774.33      774.38      7.36 o 
   5   2   4      788.57      868.30      7.50 o 
   6   2   4       27.15       30.36      3.04 o 
   7   2   4      598.35      585.85     26.79 o 
   8   2   4       28.89       35.40      5.30 o 
   9   2   4       31.13       42.86      5.84 o 
  11   2   4       40.98       39.74      6.44 o 
  -9   3   4        3.43        5.57      2.50 o 
  -8   3   4       62.27       60.82     12.64 o 
  -7   3   4        0.77        1.60      1.31 o 
  -6   3   4      255.18      265.00     15.06 o 
  -5   3   4       97.65       84.57      4.96 o 
  -4   3   4       40.89       39.79      3.83 o 
  -3   3   4      296.61      291.43      2.95 o 
  -2   3   4       17.10       20.41      0.81 o 
  -1   3   4      713.24      687.88      5.54 o 
   0   3   4     6165.15     6270.95     38.27 o 
   1   3   4      183.77      221.62      2.40 o 
   2   3   4     1229.88     1198.88      8.01 o 
   3   3   4      423.33      414.33      3.69 o 
   4   3   4      156.92      167.68      2.46 o 
   5   3   4       10.47        7.06      0.67 o 
   6   3   4        0.13        0.86      0.91 o 
   7   3   4       45.23       49.87      6.18 o 
   8   3   4      102.07       95.61      7.51 o 
   9   3   4      276.08      299.24     11.03 o 
  10   3   4      138.40      131.03      7.36 o 
  11   3   4        0.02        1.99      2.50 o 
  -9   4   4        4.83        3.91      1.55 o 
  -8   4   4       28.25       28.61      3.84 o 
  -7   4   4       32.87       43.25      2.83 o 
  -6   4   4        8.34        7.35      2.17 o 
  -5   4   4        3.53        5.58      1.34 o 
  -4   4   4      104.82       88.63      4.83 o 
  -3   4   4      951.03      940.03     10.48 o 
  -2   4   4      276.04      240.63      2.81 o 
  -1   4   4      435.77      431.42      4.47 o 
   0   4   4     1212.32     1195.78      9.03 o 
   1   4   4       74.31       79.29      1.42 o 
   2   4   4       16.24       42.21      1.18 o 
   3   4   4      242.39      244.64      2.81 o 
   4   4   4        0.54        0.80      0.37 o 
   5   4   4      130.07      116.28      2.22 o 
   6   4   4      303.67      294.51      9.07 o 
   7   4   4      109.54      116.18      8.32 o 
   8   4   4       47.70       51.70      7.09 o 
   9   4   4       11.65       15.11      4.41 o 
  10   4   4       65.55       58.32      8.88 o 
  11   4   4       14.20       15.63      3.85 o 
  -9   5   4       34.93       44.63      3.75 o 
  -8   5   4        0.00        1.21      1.63 o 
  -7   5   4        5.56        3.27      1.53 o 
  -6   5   4        3.16        0.93      1.07 o 
  -5   5   4        8.95       10.71      1.74 o 
  -4   5   4      173.57      185.38      5.40 o 
  -3   5   4      242.22      210.44      4.78 o 
  -2   5   4       12.77        9.13      0.79 o 
  -1   5   4      308.74      286.02      3.70 o 
   0   5   4       76.91       67.32      1.64 o 
   1   5   4      529.35      506.63      4.55 o 
   2   5   4     1737.01     1956.44     12.74 o 
   3   5   4       43.72       24.18      1.17 o 
   4   5   4        4.47        1.67      0.50 o 
   5   5   4        0.07        1.41      0.86 o 
   6   5   4      306.37      299.35     10.24 o 
   7   5   4        0.43        0.39      1.91 o 
   8   5   4      166.91      178.73     11.44 o 
   9   5   4       73.47       75.90      9.25 o 
  10   5   4      197.21      189.83      9.90 o 
  11   5   4      147.41      155.06     16.49 o 
  -8   6   4        5.17        2.95      1.75 o 
  -7   6   4       29.88       31.45      3.90 o 
  -6   6   4        0.44        2.17      1.45 o 
  -5   6   4       40.68       52.19      9.27 o 
  -4   6   4       11.42       10.68      1.78 o 
  -3   6   4      190.53      183.84      8.25 o 
  -2   6   4     2745.53     2701.59     29.21 o 
  -1   6   4      324.58      307.28      3.96 o 
   0   6   4      193.70      179.94      2.96 o 
   1   6   4       13.85       20.56      1.26 o 
   2   6   4      133.63      142.65      2.50 o 
   3   6   4      278.02      284.48      3.66 o 
   4   6   4      148.22      134.51      2.87 o 
   5   6   4      252.83      240.75      6.02 o 
   6   6   4       58.37       54.63      4.13 o 
   7   6   4       97.80       88.07      8.23 o 
   8   6   4      266.60      271.75     14.90 o 
   9   6   4       30.41       26.91      6.11 o 
  10   6   4        3.95        5.43      2.98 o 
  11   6   4      107.50      119.29     10.91 o 
  -8   7   4        0.81        0.94      1.60 o 
  -7   7   4        0.06        0.89      1.62 o 
  -6   7   4       37.10       32.15      2.89 o 
  -5   7   4      110.10      119.11      4.31 o 
  -4   7   4       41.71       45.46      5.29 o 
  -3   7   4       26.08       24.75      2.29 o 
  -2   7   4      200.43      191.09      5.16 o 
  -1   7   4       15.64       20.79      2.37 o 
   0   7   4      214.40      201.53      5.34 o 
   1   7   4       14.38       15.07      1.14 o 
   2   7   4      235.80      231.30      3.62 o 
   3   7   4      183.61      213.93      3.67 o 
   4   7   4      191.24      173.47      4.08 o 
   5   7   4       97.82       87.81      6.11 o 
   6   7   4      140.64      133.88      7.30 o 
   7   7   4      157.81      155.18      8.30 o 
   8   7   4       20.85       10.48      4.49 o 
   9   7   4      118.05      114.22     10.50 o 
  10   7   4       11.19        7.18      3.36 o 
  11   7   4       10.36        3.61      3.89 o 
  -7   8   4        0.06        2.49      1.66 o 
  -6   8   4       21.79       16.31      2.61 o 
  -5   8   4       28.33       32.41      2.94 o 
  -4   8   4        8.87        9.89      2.15 o 
  -3   8   4      182.11      179.90      6.16 o 
  -2   8   4       21.73       19.48      2.64 o 
  -1   8   4      581.53      558.28     10.09 o 
   0   8   4     1663.81     1659.49     20.37 o 
   1   8   4       10.80        9.21      1.18 o 
   2   8   4      746.13      736.66      8.48 o 
   3   8   4       59.38       56.71      3.91 o 
   4   8   4      282.88      273.85      5.54 o 
   5   8   4       40.43       44.30      3.20 o 
   6   8   4       36.14       27.04      4.18 o 
   7   8   4       68.98       65.46      6.31 o 
   8   8   4       61.22       59.88      9.53 o 
   9   8   4       51.74       42.75      8.27 o 
  10   8   4        4.95        3.86      3.17 o 
  -6   9   4        7.74        3.55      2.10 o 
  -5   9   4        1.36        0.85      1.77 o 
  -4   9   4       56.37       71.15      4.97 o 
  -3   9   4      114.64      120.68      8.35 o 
  -2   9   4       44.23       42.02      3.26 o 
  -1   9   4       16.72       11.84      2.28 o 
   0   9   4        3.89        3.23      1.54 o 
   1   9   4       66.52       62.89      4.17 o 
   2   9   4       67.14       57.05      4.02 o 
   3   9   4        0.74       -1.39      2.01 o 
   4   9   4      117.91      139.66      6.17 o 
   5   9   4       16.95       19.75      4.73 o 
   6   9   4        4.94        2.44      2.65 o 
   7   9   4        1.06        1.36      2.46 o 
   8   9   4        1.73       -0.82      3.61 o 
   9   9   4        0.51        0.70      4.36 o 
  10   9   4        1.38       -1.87      2.89 o 
  -5  10   4       10.11        7.99      2.48 o 
  -4  10   4        1.39       -0.53      1.68 o 
  -3  10   4        3.90        7.66      2.12 o 
  -2  10   4        6.63        3.54      1.60 o 
  -1  10   4       48.73       54.59      3.51 o 
   0  10   4      160.63      146.65      4.33 o 
   1  10   4      280.97      291.78      7.64 o 
   2  10   4      230.15      240.72      8.06 o 
   3  10   4        3.65        7.15      3.50 o 
   4  10   4       41.47       42.41      5.17 o 
   5  10   4        3.39        1.66      4.23 o 
   6  10   4       12.05       20.55      5.44 o 
   7  10   4        4.14        8.18      4.98 o 
   8  10   4        0.48        1.04      3.74 o 
   9  10   4        1.44        3.78      5.10 o 
  -4  11   4        0.14       -0.63      1.89 o 
  -3  11   4       37.53       35.77      5.88 o 
  -2  11   4      118.43      131.16      6.33 o 
  -1  11   4        7.32        5.80      2.24 o 
   0  11   4       82.74       96.72      4.13 o 
   1  11   4        2.81       -2.95      4.30 o 
   2  11   4       18.08       17.08      3.21 o 
   3  11   4       98.51       98.07      9.33 o 
   4  11   4       46.68       44.99      4.83 o 
   5  11   4       22.63       22.53      3.32 o 
   6  11   4       85.39       90.83      8.99 o 
   7  11   4        0.40        5.17      4.87 o 
   8  11   4        1.91        3.47      6.16 o 
  -3  12   4        0.44        2.91      2.61 o 
  -2  12   4        3.09        3.55      2.37 o 
  -1  12   4        6.37        8.04      2.63 o 
   0  12   4       15.43       14.98      7.24 o 
   1  12   4       11.72       12.51      5.74 o 
   2  12   4      123.71      137.62     10.83 o 
   3  12   4      192.96      174.72      7.60 o 
   4  12   4        9.79        8.03      3.08 o 
   5  12   4       10.47       16.57      5.69 o 
   6  12   4       93.35       98.56      9.30 o 
   7  12   4       15.61        4.03      5.31 o 
   0  13   4      138.80      129.82     12.50 o 
   1  13   4       14.76       25.63      7.32 o 
   2  13   4      115.79      119.34      9.78 o 
   3  13   4        1.48        4.54      4.62 o 
   4  13   4      115.72      111.97      6.54 o 
   5  13   4       36.02       20.51      5.92 o 
  -2 -11   5       15.15        8.61      5.12 o 
  -1 -11   5        4.66        6.23      3.19 o 
  -5 -10   5       12.55        5.90      6.11 o 
  -4 -10   5       75.95       77.86     10.71 o 
  -3 -10   5        6.97        4.70      3.54 o 
  -2 -10   5       21.78       23.66      3.79 o 
  -1 -10   5       38.83       42.45      5.18 o 
   0 -10   5        5.99        5.34      2.74 o 
   1 -10   5       34.49       46.65      7.94 o 
   2 -10   5        4.53       10.96      7.16 o 
   3 -10   5       26.38       27.85      8.61 o 
  -7  -9   5       17.30       22.77      5.31 o 
  -6  -9   5        3.86        5.23      2.80 o 
  -5  -9   5      140.29      124.97      7.93 o 
  -4  -9   5       20.65       31.39      7.09 o 
  -3  -9   5       95.45      100.10      9.16 o 
  -2  -9   5       72.79       65.56      5.21 o 
  -1  -9   5       33.54       32.17      4.48 o 
   0  -9   5       71.71       69.24      5.58 o 
   1  -9   5       49.53       54.77      9.05 o 
   2  -9   5      133.65      135.24      8.05 o 
   3  -9   5      244.19      292.33     31.01 o 
   4  -9   5        0.02        7.38     12.35 o 
  -8  -8   5       43.01       31.31      5.97 o 
  -7  -8   5        8.79       12.55      4.11 o 
  -6  -8   5        1.33        3.58      3.10 o 
  -5  -8   5       20.74       22.57      3.70 o 
  -4  -8   5       45.37       42.43      9.14 o 
  -3  -8   5        4.49        8.21      4.24 o 
  -2  -8   5        8.21       15.74      3.65 o 
  -1  -8   5      158.33      158.22      6.00 o 
   0  -8   5      142.06      146.25      7.06 o 
   1  -8   5        2.85        5.87      1.90 o 
   2  -8   5      279.70      301.49     11.02 o 
   3  -8   5       28.54       24.90      5.87 o 
   4  -8   5       22.13       23.16      3.45 o 
   5  -8   5        0.02       -1.15      2.36 o 
   6  -8   5       19.26       17.86      4.14 o 
  -8  -7   5        2.92        1.23      2.87 o 
  -7  -7   5        1.55        2.02      2.71 o 
  -6  -7   5        0.03       -0.75      2.00 o 
  -5  -7   5        0.11        0.42      2.09 o 
  -4  -7   5       27.15       20.49      3.09 o 
  -3  -7   5      128.25      125.86      5.81 o 
  -2  -7   5       91.33       94.57      4.76 o 
  -1  -7   5      306.95      295.52      7.69 o 
   0  -7   5        2.84        4.96      2.40 o 
   1  -7   5      107.23      118.40      4.89 o 
   2  -7   5       68.01       62.78      4.82 o 
   3  -7   5       50.19       43.30      4.40 o 
   4  -7   5      135.24      136.14      5.66 o 
   5  -7   5       85.69      103.34      6.44 o 
   6  -7   5        3.14       -0.05      2.45 o 
   7  -7   5        0.43       -1.70      2.39 o 
  -9  -6   5       15.86       13.30      3.96 o 
  -8  -6   5       66.77       66.64      6.34 o 
  -7  -6   5       15.44        7.34      2.38 o 
  -6  -6   5      126.13      123.16      6.60 o 
  -5  -6   5        9.38        6.31      2.20 o 
  -4  -6   5       35.18       36.86      3.34 o 
  -3  -6   5       12.15       13.70      2.48 o 
  -2  -6   5      276.99      276.91      6.81 o 
  -1  -6   5       31.30       29.50      2.08 o 
   0  -6   5      398.38      377.21      7.58 o 
   1  -6   5     1134.59     1117.78     13.90 o 
   2  -6   5       87.00       85.63      3.51 o 
   3  -6   5       27.38       30.79      3.08 o 
   4  -6   5      101.91      104.60      4.75 o 
   5  -6   5       84.16       92.95      6.86 o 
   6  -6   5        0.04        1.69      2.24 o 
   7  -6   5       19.42       14.71      5.79 o 
   8  -6   5       44.58       48.97      6.26 o 
  -9  -5   5       18.12       13.23      3.59 o 
  -8  -5   5       29.25       27.52      3.95 o 
  -7  -5   5       50.86       46.29      4.88 o 
  -6  -5   5        1.27        1.67      1.62 o 
  -5  -5   5       12.32       13.73      2.56 o 
  -4  -5   5        0.04        1.74      1.25 o 
  -3  -5   5       89.06       96.09      3.67 o 
  -2  -5   5      357.11      343.20      5.50 o 
  -1  -5   5        5.98        4.64      0.88 o 
   0  -5   5      236.37      244.29      3.69 o 
   1  -5   5       20.31       17.92      1.45 o 
   2  -5   5       79.87      103.07      4.54 o 
   3  -5   5       45.88       56.88      5.18 o 
   4  -5   5       31.87       33.60      3.58 o 
   5  -5   5      184.94      186.15      8.21 o 
   6  -5   5        2.39        1.60      2.31 o 
   7  -5   5        1.01        5.51      2.52 o 
   8  -5   5       13.51       12.69      3.37 o 
 -10  -4   5       32.73       30.05      8.77 o 
  -9  -4   5        7.87        8.81      2.63 o 
  -8  -4   5       15.64       19.72      6.93 o 
  -7  -4   5      199.31      214.54      8.18 o 
  -6  -4   5        0.15       -0.99      1.27 o 
  -5  -4   5        7.80       13.32      2.27 o 
  -4  -4   5        5.63        5.94      1.57 o 
  -3  -4   5       77.62       68.05      3.30 o 
  -2  -4   5      490.74      503.77      6.15 o 
  -1  -4   5       61.06       68.30      1.83 o 
   0  -4   5      416.66      403.55      4.51 o 
   1  -4   5      181.71      169.16      3.30 o 
   2  -4   5      292.63      287.08      4.89 o 
   3  -4   5     3215.27     3075.56     37.90 o 
   4  -4   5       10.56        7.30      2.02 o 
   5  -4   5        8.47       12.42      6.50 o 
   6  -4   5        3.70        2.11      2.13 o 
   7  -4   5        8.48       11.65      3.06 o 
   8  -4   5       15.22        6.56      2.78 o 
   9  -4   5       10.44       11.82      6.52 o 
 -10  -3   5      154.50      154.50      8.34 o 
  -9  -3   5       49.66       61.01      5.47 o 
  -8  -3   5      183.79      177.03      7.45 o 
  -7  -3   5        9.01        8.50      2.01 o 
  -6  -3   5        0.64        3.45      1.75 o 
  -5  -3   5       64.67       61.95      4.32 o 
  -4  -3   5        0.21        1.72      1.02 o 
  -3  -3   5       25.57       29.98      1.84 o 
  -2  -3   5      234.68      203.75      3.15 o 
  -1  -3   5      193.66      209.71      2.71 o 
   0  -3   5      501.14      533.10      4.64 o 
   1  -3   5       66.41       68.64      1.57 o 
   2  -3   5       26.32       29.80      1.57 o 
   3  -3   5      383.43      368.29      4.77 o 
   4  -3   5        1.65        1.88      1.36 o 
   5  -3   5       25.79       29.15      3.48 o 
   6  -3   5       88.07       75.32      5.41 o 
   7  -3   5       74.56       74.54      5.64 o 
   8  -3   5       16.77       11.04      2.95 o 
   9  -3   5        1.14        2.12      2.14 o 
  10  -3   5        7.67        7.11      3.10 o 
 -10  -2   5        2.17        7.92      2.93 o 
  -9  -2   5        4.49        1.94      1.86 o 
  -8  -2   5      151.97      168.44      6.73 o 
  -7  -2   5        2.96        3.12      1.55 o 
  -6  -2   5        4.96        8.97      1.85 o 
  -5  -2   5      335.94      357.70      7.94 o 
  -4  -2   5       57.46       47.94      2.02 o 
  -3  -2   5        0.02        3.70      0.55 o 
  -2  -2   5       12.78       16.85      1.04 o 
  -1  -2   5      132.47      139.58      1.93 o 
   0  -2   5       46.18       47.60      1.22 o 
   1  -2   5      566.47      541.12      5.21 o 
   2  -2   5        1.85        1.07      0.47 o 
   3  -2   5      362.91      381.98      4.32 o 
   4  -2   5     1224.53     1184.08     15.27 o 
   5  -2   5      801.01      810.40     16.68 o 
   6  -2   5      105.10      105.80      6.81 o 
   7  -2   5        0.83        1.73      1.62 o 
   8  -2   5        2.84        2.24      1.86 o 
   9  -2   5       26.08       30.13      4.39 o 
  10  -2   5        0.53        2.43      2.33 o 
 -10  -1   5       19.02       13.35      4.44 o 
  -9  -1   5      117.86       97.46      9.91 o 
  -8  -1   5      115.27      137.61      5.64 o 
  -7  -1   5       26.92       30.70      3.15 o 
  -6  -1   5      575.55      620.65     10.52 o 
  -5  -1   5      162.32      140.21      2.60 o 
  -4  -1   5      150.54      139.78      2.50 o 
  -3  -1   5      136.04      139.51      2.01 o 
  -2  -1   5      520.41      464.73      4.44 o 
  -1  -1   5      391.12      424.16      4.26 o 
   0  -1   5     1866.01     2039.52     11.93 o 
   1  -1   5     2120.17     2425.06     14.41 o 
   2  -1   5      169.12      193.61      2.44 o 
   3  -1   5      217.17      201.28      2.22 o 
   4  -1   5      383.79      384.37      5.10 o 
   5  -1   5     1087.33     1075.84     19.63 o 
   6  -1   5      241.18      242.60      6.65 o 
   7  -1   5        0.11        0.98      1.28 o 
   8  -1   5       47.15       45.45      3.82 o 
   9  -1   5       32.04       39.53      4.79 o 
  10  -1   5        0.03       -0.91      2.00 o 
 -10   0   5       28.66       37.04      8.68 o 
  -9   0   5        0.01        0.32      2.74 o 
  -8   0   5        2.55       -1.50      1.50 o 
  -7   0   5      103.24       96.22      7.75 o 
  -6   0   5       31.83       40.97      2.08 o 
  -5   0   5      372.35      364.98      6.08 o 
  -4   0   5      829.08      864.38      7.02 o 
  -3   0   5      107.94      131.58      1.87 o 
  -2   0   5       29.49       30.12      0.93 o 
  -1   0   5      139.34      114.41      1.91 o 
   0   0   5      425.76      415.55      3.42 o 
   1   0   5      457.98      656.95      4.74 o 
   2   0   5     1718.80     1750.11     10.57 o 
   3   0   5       42.16       44.52      1.35 o 
   4   0   5        1.19        0.42      0.58 o 
   5   0   5     1885.42     1814.40     20.14 o 
   6   0   5      485.65      497.50     11.87 o 
   7   0   5       11.93       18.33      4.08 o 
   8   0   5       32.26       32.20      3.88 o 
   9   0   5       62.30       58.51      5.41 o 
  10   0   5       15.58       15.89      2.49 o 
  11   0   5        0.43        3.48      1.85 o 
  -9   1   5        0.15       -1.12      3.49 o 
  -8   1   5       61.41       71.06      7.12 o 
  -7   1   5      410.75      455.52     11.08 o 
  -6   1   5      150.26      156.58      4.61 o 
  -5   1   5       28.17       20.36      1.91 o 
  -4   1   5       68.57       78.85      1.97 o 
  -3   1   5      251.29      257.28      3.10 o 
  -2   1   5      401.76      414.40      3.58 o 
  -1   1   5       32.63       39.53      1.12 o 
   0   1   5     1428.16     1276.28     10.08 o 
   1   1   5      670.26      712.06      5.76 o 
   2   1   5     4145.16     4342.76     22.84 o 
   3   1   5     2041.71     2241.09     13.11 o 
   4   1   5      232.08      235.68      3.56 o 
   5   1   5      174.90      172.52      3.11 o 
   6   1   5        3.95        4.14      1.52 o 
   7   1   5      219.97      215.60      7.49 o 
   8   1   5        6.38        8.01      2.13 o 
   9   1   5      107.82      107.99      5.99 o 
  10   1   5       13.67        9.10      3.90 o 
  11   1   5       12.71       11.98      3.59 o 
  -8   2   5      147.83      173.07      6.75 o 
  -7   2   5        0.06       -1.02      1.14 o 
  -6   2   5       37.70       38.80      3.11 o 
  -5   2   5      171.95      167.42      5.02 o 
  -4   2   5      178.14      161.94      6.31 o 
  -3   2   5       81.69       86.98      1.43 o 
  -2   2   5     1763.52     1893.03     13.32 o 
  -1   2   5       95.82      127.96      1.82 o 
   0   2   5       91.96       98.30      1.75 o 
   1   2   5      197.32      162.27      1.96 o 
   2   2   5       82.41       83.23      1.59 o 
   3   2   5      414.72      523.74      4.51 o 
   4   2   5       77.18       67.31      1.48 o 
   5   2   5        0.96        0.18      0.41 o 
   6   2   5       27.80       31.64      4.60 o 
   7   2   5       88.72      108.39      9.44 o 
   8   2   5       44.98       45.48      4.31 o 
   9   2   5        1.87        3.76      2.83 o 
  10   2   5       26.12       33.19      6.00 o 
  11   2   5      103.17      109.82      9.35 o 
  -8   3   5        0.23        0.81      1.71 o 
  -7   3   5       18.49       12.44      3.05 o 
  -6   3   5       69.31       65.94      4.78 o 
  -5   3   5      530.96      535.22     13.61 o 
  -4   3   5       65.77       56.62      1.91 o 
  -3   3   5      141.76      137.86      2.46 o 
  -2   3   5      138.22      157.18      2.78 o 
  -1   3   5        2.51        1.15      0.35 o 
   0   3   5      427.42      424.45      4.16 o 
   1   3   5      385.10      332.15      3.21 o 
   2   3   5       47.35       64.04      1.35 o 
   3   3   5      569.81      519.74      4.46 o 
   4   3   5       64.23       80.70      1.49 o 
   5   3   5      380.46      381.39      4.05 o 
   6   3   5       80.63       80.33      4.15 o 
   7   3   5      182.68      167.59      6.31 o 
   8   3   5       45.41       47.87      6.56 o 
   9   3   5       35.81       42.36      6.59 o 
  10   3   5        0.35        0.35      2.76 o 
  11   3   5       14.97        7.78      4.00 o 
  -9   4   5       34.99       32.92      4.80 o 
  -8   4   5       24.18       30.60      4.06 o 
  -7   4   5        0.10        0.43      1.07 o 
  -6   4   5       11.26       11.21      1.91 o 
  -5   4   5       22.89       20.63      2.15 o 
  -4   4   5      113.69      106.91      2.39 o 
  -3   4   5       54.22       54.70      1.54 o 
  -2   4   5      493.65      502.34      4.66 o 
  -1   4   5       39.12       42.82      1.51 o 
   0   4   5      377.18      507.19      4.90 o 
   1   4   5      406.85      375.57      3.70 o 
   2   4   5      129.10      180.18      2.40 o 
   3   4   5      253.43      247.65      3.18 o 
   4   4   5        0.15        0.44      0.43 o 
   5   4   5      145.02      148.14      2.95 o 
   6   4   5      168.08      186.72      5.25 o 
   7   4   5       65.94       69.86      6.63 o 
   8   4   5      568.26      610.28     21.93 o 
   9   4   5        9.57        8.71      3.94 o 
  10   4   5        2.93        0.12      2.28 o 
  11   4   5        1.31        2.01      3.60 o 
  -9   5   5       19.08       23.53      2.77 o 
  -8   5   5        5.88        2.84      1.61 o 
  -7   5   5       95.00       96.86      4.61 o 
  -6   5   5        0.65        2.21      1.67 o 
  -5   5   5      156.29      154.53      5.11 o 
  -4   5   5     1014.31     1035.26     16.04 o 
  -3   5   5       19.23       14.90      1.55 o 
  -2   5   5      677.38      648.31      7.80 o 
  -1   5   5      183.77      175.53      2.84 o 
   0   5   5      167.79      197.03      2.74 o 
   1   5   5     1217.62     1273.26      8.98 o 
   2   5   5       73.96       69.79      1.67 o 
   3   5   5      617.68      569.66      6.04 o 
   4   5   5      395.74      363.30      4.30 o 
   5   5   5      188.14      196.65      3.90 o 
   6   5   5       14.31       18.18      3.25 o 
   7   5   5      191.83      194.24     11.68 o 
   8   5   5        7.61       12.78      4.16 o 
   9   5   5      517.99      552.00     22.18 o 
  10   5   5        1.13        0.18      2.31 o 
  11   5   5        9.58        3.31      3.75 o 
  -8   6   5        7.40        6.13      2.11 o 
  -7   6   5       33.81       53.09      9.56 o 
  -6   6   5        9.21        9.35      2.15 o 
  -5   6   5        0.27       -0.40      1.67 o 
  -4   6   5       55.31       62.36      3.01 o 
  -3   6   5      367.39      325.15      6.47 o 
  -2   6   5        2.30        2.11      1.13 o 
  -1   6   5       90.47       81.63      3.02 o 
   0   6   5      600.87      615.65      6.20 o 
   1   6   5       57.29       64.85      1.70 o 
   2   6   5       73.99       58.16      1.72 o 
   3   6   5        4.65        4.99      0.75 o 
   4   6   5      160.98      169.40      3.11 o 
   5   6   5      118.80      117.22      4.22 o 
   6   6   5      125.12      111.95      4.86 o 
   7   6   5      420.52      407.39     18.24 o 
   8   6   5       14.79       17.53      5.02 o 
   9   6   5       73.38       78.12      9.94 o 
  10   6   5      153.96      162.51     12.44 o 
  11   6   5       65.03       60.03      7.40 o 
  -8   7   5        0.07        1.12      1.90 o 
  -7   7   5        0.38        1.87      1.62 o 
  -6   7   5       66.76       72.39      3.73 o 
  -5   7   5       97.23      108.60      4.62 o 
  -4   7   5       23.61       24.57      2.54 o 
  -3   7   5      368.23      365.93      8.45 o 
  -2   7   5     1158.23     1114.91     15.27 o 
  -1   7   5       62.79       58.92      3.06 o 
   0   7   5      357.21      355.72      5.31 o 
   1   7   5       50.97       54.38      1.97 o 
   2   7   5       59.94       64.71      2.04 o 
   3   7   5        0.90        0.21      0.59 o 
   4   7   5       21.19       24.44      2.01 o 
   5   7   5       96.01      101.05      3.55 o 
   6   7   5       97.72       88.84      4.87 o 
   7   7   5        9.95        5.75      5.08 o 
   8   7   5       18.37       10.97      4.22 o 
   9   7   5       23.06       30.11      6.99 o 
  10   7   5       47.65       50.93      8.86 o 
  11   7   5       99.34       94.72      9.49 o 
  -7   8   5        2.61        0.26      1.68 o 
  -6   8   5       24.27       28.21      3.66 o 
  -5   8   5        0.83        3.53      2.33 o 
  -4   8   5        1.00       -0.06      1.36 o 
  -3   8   5        2.63        1.12      1.96 o 
  -2   8   5      129.99      132.74      5.20 o 
  -1   8   5      193.88      171.86      9.09 o 
   0   8   5      276.69      251.76      5.13 o 
   1   8   5      166.21      160.26      4.08 o 
   2   8   5      120.97      104.52      3.24 o 
   3   8   5       70.18       65.21      3.18 o 
   4   8   5       42.86       40.43      3.58 o 
   5   8   5      287.19      270.94     10.40 o 
   6   8   5       11.88       10.55      2.96 o 
   7   8   5       47.57       44.58      5.63 o 
   8   8   5       20.38       20.87      6.04 o 
   9   8   5       53.71       50.82      9.16 o 
  10   8   5        8.58        9.26      5.54 o 
  -6   9   5        0.00        0.49      1.59 o 
  -5   9   5       52.53       51.01      4.73 o 
  -4   9   5       52.91       46.85      3.66 o 
  -3   9   5       59.64       64.10      6.96 o 
  -2   9   5       83.05       75.76      4.49 o 
  -1   9   5       71.95       72.56      4.32 o 
   0   9   5       29.66       23.34      2.42 o 
   1   9   5        8.56        8.03      1.66 o 
   2   9   5       24.00       22.20      2.40 o 
   3   9   5       56.39       56.98      4.79 o 
   4   9   5       10.39       12.09      3.29 o 
   5   9   5      119.63      113.20     15.40 o 
   6   9   5        1.31        0.96      2.20 o 
   7   9   5        8.67        8.67      3.32 o 
   8   9   5       39.68       27.01      5.71 o 
   9   9   5        0.03        4.00      4.46 o 
  10   9   5       25.10       21.88      6.78 o 
  -5  10   5       53.07       62.89      6.10 o 
  -4  10   5       77.91       86.17      6.26 o 
  -3  10   5        1.06        2.45      1.49 o 
  -2  10   5       43.51       45.26      3.65 o 
  -1  10   5       25.61       23.82      3.23 o 
   0  10   5       91.73       96.88      4.16 o 
   1  10   5       80.28       68.20      4.30 o 
   2  10   5        1.25        0.09      2.16 o 
   3  10   5       11.77       26.10      3.47 o 
   4  10   5        0.12       -1.67      2.08 o 
   5  10   5       34.83       43.37      4.24 o 
   6  10   5        4.35       -1.78      2.96 o 
   7  10   5       20.99       26.27      6.59 o 
   8  10   5        5.22        2.22      4.54 o 
   9  10   5       80.17       73.44     11.86 o 
  -4  11   5        0.00        2.75      2.10 o 
  -3  11   5       11.53       12.40      2.72 o 
  -2  11   5        2.99        1.02      1.78 o 
  -1  11   5       22.52       26.34      2.95 o 
   0  11   5       24.02       25.06      2.70 o 
   1  11   5        2.30        8.82      4.18 o 
   2  11   5       41.66       49.19      7.89 o 
   3  11   5       12.52       14.23      2.95 o 
   4  11   5      190.25      196.29      7.86 o 
   5  11   5       42.46       49.05      7.89 o 
   6  11   5       16.28       20.17      5.54 o 
   7  11   5       12.09        6.62      5.36 o 
   8  11   5        0.19       -5.01      5.01 o 
   9  11   5        0.25       11.42      6.45 o 
  -3  12   5       24.21       19.63      4.38 o 
  -2  12   5       20.87       16.87      3.19 o 
  -1  12   5       33.50       38.13      3.61 o 
   0  12   5       47.83       37.33      5.79 o 
   1  12   5       89.35      102.15     11.94 o 
   2  12   5      125.75      123.96     10.31 o 
   3  12   5       12.77       10.63      3.31 o 
   4  12   5        0.08       -1.41      2.64 o 
   5  12   5        1.24        5.49      3.99 o 
   6  12   5       14.34       12.71      4.56 o 
   7  12   5        2.05       11.12      5.66 o 
   0  13   5        8.81       15.38      7.56 o 
   1  13   5       16.03       21.03      6.80 o 
   2  13   5        1.88       10.29      4.99 o 
   3  13   5       43.93       42.86      7.84 o 
   4  13   5        0.54        1.47      2.99 o 
   5  13   5       14.23       19.51      5.98 o 
   6  13   5       59.77       66.16      9.40 o 
  -4 -10   6        2.09       -4.34      4.34 o 
  -3 -10   6       25.16       12.78      4.84 o 
  -2 -10   6      101.90      110.95      9.91 o 
  -1 -10   6        6.15        4.52      3.07 o 
   0 -10   6       51.07       52.51      4.69 o 
   1 -10   6       82.79      100.73     12.45 o 
  -6  -9   6       10.93        6.18      3.53 o 
  -5  -9   6        0.89       -0.76      3.91 o 
  -4  -9   6        4.15        4.35      4.98 o 
  -3  -9   6      287.18      288.13     15.78 o 
  -2  -9   6       68.80       50.84      7.36 o 
  -1  -9   6        2.04        6.59      3.05 o 
   0  -9   6        6.66       10.20      3.53 o 
   1  -9   6      194.87      191.83     13.17 o 
   2  -9   6       71.44       88.28     16.85 o 
   3  -9   6       24.95       34.23     16.36 o 
   4  -9   6       61.19       47.00      6.97 o 
  -7  -8   6       15.98       11.12      4.21 o 
  -6  -8   6      106.49      104.82      9.61 o 
  -5  -8   6       90.03       94.67      6.78 o 
  -4  -8   6       44.21       53.02      6.60 o 
  -3  -8   6      105.46      111.72      9.61 o 
  -2  -8   6       90.53       87.22      7.89 o 
  -1  -8   6      141.85      146.43      7.03 o 
   0  -8   6        7.08       11.89      3.17 o 
   1  -8   6       32.25       39.02      6.36 o 
   2  -8   6       53.88       44.52      5.63 o 
   3  -8   6        4.35       10.96      8.46 o 
   4  -8   6        5.63        4.45      3.49 o 
   5  -8   6       15.17       20.60      5.25 o 
  -8  -7   6       35.53       52.53      7.14 o 
  -7  -7   6       20.56       16.16      4.17 o 
  -6  -7   6       13.23       17.62      4.40 o 
  -5  -7   6        7.03        7.81      3.29 o 
  -4  -7   6      141.96      140.71      6.46 o 
  -3  -7   6        0.99        2.93      2.03 o 
  -2  -7   6      237.29      243.53      7.67 o 
  -1  -7   6      297.95      303.95      8.80 o 
   0  -7   6        0.70        2.39      1.62 o 
   1  -7   6        2.21        3.08      1.69 o 
   2  -7   6        0.62        5.54      2.52 o 
   3  -7   6      459.04      519.74     12.58 o 
   4  -7   6        1.33        3.53      2.13 o 
   5  -7   6       20.69       22.88      6.93 o 
   6  -7   6        5.37        7.81      3.48 o 
  -8  -6   6        2.20        1.85      2.72 o 
  -7  -6   6       22.59       27.19      5.11 o 
  -6  -6   6        9.05        6.14      2.03 o 
  -5  -6   6       20.30       10.24      2.71 o 
  -4  -6   6       67.20       71.64      4.46 o 
  -3  -6   6        2.70        3.53      1.59 o 
  -2  -6   6       22.47       11.77      4.63 o 
  -1  -6   6      526.81      518.00     10.24 o 
   0  -6   6      133.40      129.71      6.04 o 
   1  -6   6      124.77      130.53      4.54 o 
   2  -6   6       11.72       11.04      1.95 o 
   3  -6   6      118.22      115.55      5.72 o 
   4  -6   6       13.98       14.40      3.65 o 
   5  -6   6       27.69       37.01     10.01 o 
   6  -6   6       10.97       15.96      7.31 o 
   7  -6   6       14.87       15.16      4.07 o 
  -9  -5   6       37.02       39.94      8.30 o 
  -8  -5   6        0.98       -1.18      1.77 o 
  -7  -5   6        1.84        3.67      2.03 o 
  -6  -5   6        1.35        1.44      2.06 o 
  -5  -5   6        3.73        4.04      1.93 o 
  -4  -5   6       10.28        7.17      2.13 o 
  -3  -5   6       91.15       98.53      4.31 o 
  -2  -5   6      160.66      158.74      4.79 o 
  -1  -5   6       13.33        8.99      1.34 o 
   0  -5   6      379.70      381.08      7.48 o 
   1  -5   6     1003.83      953.18     12.22 o 
   2  -5   6       15.97       14.33      1.83 o 
   3  -5   6        5.47        4.34      1.63 o 
   4  -5   6        5.62        5.18      2.21 o 
   5  -5   6        0.89        1.88      2.06 o 
   6  -5   6        2.24        5.84      2.61 o 
   7  -5   6        6.96        9.27      3.18 o 
   8  -5   6       19.38       16.48      4.12 o 
  -9  -4   6       13.57       10.19      6.91 o 
  -8  -4   6        6.06        4.81      2.02 o 
  -7  -4   6       65.28       82.08      6.31 o 
  -6  -4   6        0.44        2.44      2.34 o 
  -5  -4   6        2.37        2.64      1.51 o 
  -4  -4   6       82.80       89.58      5.17 o 
  -3  -4   6       50.30       44.38      2.93 o 
  -2  -4   6        0.37        0.38      0.73 o 
  -1  -4   6      269.60      267.79      4.81 o 
   0  -4   6        0.06        0.32      0.65 o 
   1  -4   6     2025.63     1987.31     15.46 o 
   2  -4   6      127.72      142.00      4.14 o 
   3  -4   6       11.58        9.05      1.75 o 
   4  -4   6        1.01        2.06      1.57 o 
   5  -4   6        7.95        6.03      2.36 o 
   6  -4   6       21.27       16.16      3.27 o 
   7  -4   6       10.37        6.49      2.60 o 
   8  -4   6       46.06       52.03      6.07 o 
   9  -4   6       15.42       10.16      5.81 o 
  -9  -3   6        0.00       -1.83      1.83 o 
  -8  -3   6        1.01        1.11      1.86 o 
  -7  -3   6       76.63       68.45      6.37 o 
  -6  -3   6       16.49       16.35      2.51 o 
  -5  -3   6       59.07       58.11      5.08 o 
  -4  -3   6       77.22       57.98      3.92 o 
  -3  -3   6       24.81       35.03      2.43 o 
  -2  -3   6      593.59      621.80      7.01 o 
  -1  -3   6     1535.97     1497.21     10.81 o 
   0  -3   6       62.76       69.10      1.76 o 
   1  -3   6       91.15       90.16      1.98 o 
   2  -3   6      651.72      622.03      6.19 o 
   3  -3   6      788.18      753.81      8.88 o 
   4  -3   6      118.70      128.27      5.20 o 
   5  -3   6       97.05       97.25      5.66 o 
   6  -3   6       32.86       37.21      4.38 o 
   7  -3   6        4.66        2.92      2.99 o 
   8  -3   6        2.69        0.30      2.99 o 
   9  -3   6        5.34        5.87      3.18 o 
 -10  -2   6       67.98       78.28     15.03 o 
  -9  -2   6       15.75       13.19      2.73 o 
  -8  -2   6      213.00      235.59      8.40 o 
  -7  -2   6       69.72       67.66      9.00 o 
  -6  -2   6      107.61      119.95      5.41 o 
  -5  -2   6        4.78        3.77      3.00 o 
  -4  -2   6      103.81      108.56      3.43 o 
  -3  -2   6       11.00        9.56      1.28 o 
  -2  -2   6      536.95      593.31      5.74 o 
  -1  -2   6     1592.56     1577.08     10.31 o 
   0  -2   6      324.96      324.29      3.54 o 
   1  -2   6        6.59        2.03      0.55 o 
   2  -2   6        6.63        6.36      0.71 o 
   3  -2   6     1219.76     1193.33      9.85 o 
   4  -2   6      300.72      294.99      6.42 o 
   5  -2   6       62.14       53.39      4.65 o 
   6  -2   6        6.39        1.91      1.78 o 
   7  -2   6       53.21       37.77      4.48 o 
   8  -2   6        2.34        2.29      2.24 o 
   9  -2   6        6.64        1.04      1.99 o 
  10  -2   6       74.06       90.40      7.69 o 
 -10  -1   6       24.20       22.69      4.27 o 
  -9  -1   6       78.60       81.74      5.32 o 
  -8  -1   6        4.02        3.55      3.52 o 
  -7  -1   6        4.62        7.21      1.99 o 
  -6  -1   6       18.71       27.03      4.49 o 
  -5  -1   6        3.97        1.79      0.97 o 
  -4  -1   6       22.79       23.70      1.77 o 
  -3  -1   6       40.89       38.84      1.53 o 
  -2  -1   6        8.86        6.23      0.67 o 
  -1  -1   6       62.44      106.55      2.02 o 
   0  -1   6     1142.47     1076.58      7.35 o 
   1  -1   6       17.16       20.50      1.01 o 
   2  -1   6        0.99        0.56      0.40 o 
   3  -1   6       60.96       63.43      1.38 o 
   4  -1   6        8.76        9.98      1.30 o 
   5  -1   6      146.48      149.83      5.09 o 
   6  -1   6       66.76       57.18      8.20 o 
   7  -1   6      223.56      226.61      8.63 o 
   8  -1   6        1.16       -0.59      1.65 o 
   9  -1   6        5.69       -0.09      2.05 o 
  10  -1   6        0.32        0.72      2.13 o 
 -10   0   6        4.08        8.26      6.11 o 
  -9   0   6       67.43       85.72      5.31 o 
  -8   0   6        3.04       -1.60      1.60 o 
  -7   0   6       39.80       36.43      3.22 o 
  -6   0   6        7.60        5.19      1.44 o 
  -5   0   6      194.10      210.83      3.69 o 
  -4   0   6        3.36        1.43      0.65 o 
  -3   0   6       92.26       78.41      1.55 o 
  -2   0   6       91.18       92.99      2.27 o 
  -1   0   6        1.44        1.76      0.47 o 
   0   0   6      116.80      138.98      1.92 o 
   1   0   6      564.95      566.72      4.52 o 
   2   0   6      844.89      857.01      6.01 o 
   3   0   6      782.33      830.09      6.01 o 
   4   0   6      292.39      285.74      4.53 o 
   5   0   6      207.41      214.17      5.04 o 
   6   0   6        0.36       -0.25      1.00 o 
   7   0   6      226.21      199.46      6.54 o 
   8   0   6       40.04       37.90      3.45 o 
   9   0   6        3.69        2.46      1.66 o 
  10   0   6       30.39       24.96      3.32 o 
  11   0   6       29.52       42.56      7.93 o 
  -9   1   6       61.97       59.10      9.82 o 
  -8   1   6       85.83       98.50      8.71 o 
  -7   1   6       47.88       54.30      6.24 o 
  -6   1   6        7.94        4.93      1.15 o 
  -5   1   6       25.44       28.49      1.74 o 
  -4   1   6       86.02      103.43      1.90 o 
  -3   1   6        6.98        8.69      0.65 o 
  -2   1   6       28.48       25.01      0.96 o 
  -1   1   6       65.32       75.87      1.68 o 
   0   1   6      610.68      625.51      5.11 o 
   1   1   6     3307.89     3349.97     28.87 o 
   2   1   6       74.85       68.63      1.35 o 
   3   1   6      471.05      473.08      4.06 o 
   4   1   6       44.97       39.50      1.38 o 
   5   1   6       14.32       15.66      1.47 o 
   6   1   6      162.73      169.03      6.65 o 
   7   1   6        0.25        0.70      1.41 o 
   8   1   6       40.08       36.20      4.13 o 
   9   1   6       67.32       68.63     12.67 o 
  10   1   6        7.72        2.84      3.46 o 
  11   1   6        7.38        4.55      2.78 o 
  -8   2   6        0.85        3.78      4.43 o 
  -7   2   6       23.10       22.47      6.09 o 
  -6   2   6       57.95       61.35      5.74 o 
  -5   2   6        1.68        0.77      0.61 o 
  -4   2   6      418.25      444.01      5.84 o 
  -3   2   6       71.53       76.55      1.55 o 
  -2   2   6      230.67      225.00      2.53 o 
  -1   2   6        0.49        0.67      0.40 o 
   0   2   6      185.36      177.95      2.62 o 
   1   2   6     1098.16     1085.87      7.08 o 
   2   2   6      283.94      290.42      2.96 o 
   3   2   6       12.75       15.82      0.83 o 
   4   2   6      324.18      317.18      3.13 o 
   5   2   6       58.68       68.22      2.62 o 
   6   2   6      182.54      169.24      8.99 o 
   7   2   6       34.80       39.83      3.93 o 
   8   2   6        2.36        2.20      1.82 o 
   9   2   6      319.43      317.14     15.45 o 
  10   2   6        2.95        2.57      3.41 o 
  11   2   6        2.51        3.07      3.43 o 
  -8   3   6        3.38        4.41      2.28 o 
  -7   3   6      144.80      161.82      9.23 o 
  -6   3   6      186.00      180.12      8.44 o 
  -5   3   6      256.32      254.00      9.10 o 
  -4   3   6      137.69      129.93      2.93 o 
  -3   3   6        0.14        0.26      0.42 o 
  -2   3   6      121.42      141.88      2.08 o 
  -1   3   6       80.69       83.65      1.76 o 
   0   3   6      319.31      361.70      3.80 o 
   1   3   6      640.06      609.52      4.84 o 
   2   3   6       90.25      101.09      1.71 o 
   3   3   6     1180.01     1159.89      7.96 o 
   4   3   6       46.27       59.30      1.46 o 
   5   3   6      659.84      657.07      8.98 o 
   6   3   6      314.77      309.16      8.75 o 
   7   3   6       22.01       17.38      2.68 o 
   8   3   6        1.97        0.46      2.35 o 
   9   3   6       32.47       28.96      5.65 o 
  10   3   6        0.99        1.84      2.92 o 
  11   3   6       12.33        5.66      4.13 o 
  -9   4   6       49.44       37.26      6.58 o 
  -8   4   6        2.32        2.80      2.05 o 
  -7   4   6       38.61       34.01      2.58 o 
  -6   4   6      155.77      151.71      5.25 o 
  -5   4   6        2.07        2.83      1.26 o 
  -4   4   6      104.16       94.69      2.32 o 
  -3   4   6        8.39        6.01      0.90 o 
  -2   4   6        0.28        1.57      0.47 o 
  -1   4   6       56.66       74.42      1.73 o 
   0   4   6      372.32      375.55      4.11 o 
   1   4   6        0.86        0.46      0.37 o 
   2   4   6      246.59      254.97      3.03 o 
   3   4   6      262.68      268.15      3.19 o 
   4   4   6       19.80       22.30      1.14 o 
   5   4   6      277.77      257.34      3.85 o 
   6   4   6       42.54       40.60      4.02 o 
   7   4   6      369.40      371.64     16.19 o 
   8   4   6       38.94       36.98      6.31 o 
   9   4   6        0.01        2.08      2.96 o 
  10   4   6        1.93        3.14      3.39 o 
  11   4   6       48.71       56.30      8.88 o 
  -8   5   6        0.98       -0.38      1.34 o 
  -7   5   6        0.01        0.34      2.19 o 
  -6   5   6       51.22       47.91      3.85 o 
  -5   5   6       42.15       29.29      3.12 o 
  -4   5   6       40.43       39.59      3.12 o 
  -3   5   6      164.32      155.10      5.54 o 
  -2   5   6        1.96        1.95      0.84 o 
  -1   5   6      395.91      380.04      4.58 o 
   0   5   6       17.94       15.51      1.02 o 
   1   5   6       45.90       48.52      1.49 o 
   2   5   6      168.11      170.05      2.67 o 
   3   5   6        9.19        8.29      0.84 o 
   4   5   6       41.52       38.38      1.70 o 
   5   5   6       24.53       32.58      1.96 o 
   6   5   6        7.73        5.63      2.12 o 
   7   5   6      353.07      327.86     15.56 o 
   8   5   6        0.13        1.32      2.64 o 
   9   5   6        5.00        0.37      2.87 o 
  10   5   6        1.69        0.79      3.01 o 
  11   5   6        4.20        6.09      3.25 o 
  -8   6   6       44.13       45.42      3.97 o 
  -7   6   6       38.99       46.80      4.18 o 
  -6   6   6        2.09        4.63      1.78 o 
  -5   6   6        1.51        4.63      1.37 o 
  -4   6   6      178.67      166.81      5.88 o 
  -3   6   6      120.21      112.91      4.26 o 
  -2   6   6        1.43        0.97      1.13 o 
  -1   6   6      213.29      208.00      5.00 o 
   0   6   6       28.15       27.13      1.41 o 
   1   6   6       47.28       41.68      1.59 o 
   2   6   6       37.78       33.25      1.51 o 
   3   6   6      747.55      708.67      6.68 o 
   4   6   6        0.19       -0.07      0.67 o 
   5   6   6      457.10      437.16      5.79 o 
   6   6   6      139.14      133.50      5.33 o 
   7   6   6       26.11       35.57      5.85 o 
   8   6   6      388.51      404.78     18.79 o 
   9   6   6      225.35      203.69     13.62 o 
  10   6   6      109.63      116.78     10.96 o 
  11   6   6        0.85       -1.03      3.68 o 
  -7   7   6        6.33        6.36      1.96 o 
  -6   7   6        0.58        2.32      1.62 o 
  -5   7   6       47.84       53.10      3.57 o 
  -4   7   6      162.16      172.00      7.96 o 
  -3   7   6       28.20       29.14      2.82 o 
  -2   7   6      807.36      770.66     11.92 o 
  -1   7   6       10.07        7.31      2.08 o 
   0   7   6      441.92      427.91      6.51 o 
   1   7   6      109.97      102.94      2.84 o 
   2   7   6       46.53       39.60      2.06 o 
   3   7   6      165.08      159.63      3.10 o 
   4   7   6        4.01        7.27      1.20 o 
   5   7   6      514.26      497.20      9.74 o 
   6   7   6        7.73        2.75      1.60 o 
   7   7   6        2.16        2.20      2.16 o 
   8   7   6       39.63       35.17      7.12 o 
   9   7   6       93.24       75.07     10.49 o 
  10   7   6       13.75       13.98      5.46 o 
  11   7   6       29.63       28.76      5.88 o 
  -7   8   6       11.89       13.57      3.67 o 
  -6   8   6       11.45       11.01      2.40 o 
  -5   8   6        5.34        4.56      1.51 o 
  -4   8   6       18.43       26.37      6.16 o 
  -3   8   6        0.94        2.19      1.37 o 
  -2   8   6        1.18        6.35      1.59 o 
  -1   8   6       47.35       34.90      4.53 o 
   0   8   6       12.08       11.31      1.71 o 
   1   8   6        5.82        3.59      1.25 o 
   2   8   6        9.30        8.54      1.13 o 
   3   8   6        5.54        8.02      1.59 o 
   4   8   6       66.13       67.24      4.44 o 
   5   8   6       18.99       19.54      2.28 o 
   6   8   6        2.59        2.98      1.77 o 
   7   8   6       68.43       73.29      7.39 o 
   8   8   6       16.92       15.29      3.81 o 
   9   8   6       15.87       17.05      5.78 o 
  10   8   6       11.21        4.19      4.37 o 
  -6   9   6        2.33        2.03      1.69 o 
  -5   9   6       21.28       27.17      3.57 o 
  -4   9   6       13.24        9.08      3.64 o 
  -3   9   6       25.55       33.72      4.20 o 
  -2   9   6       16.13       13.08      2.97 o 
  -1   9   6       34.83       41.95      4.13 o 
   0   9   6        2.18        3.66      1.42 o 
   1   9   6       16.52       14.98      2.12 o 
   2   9   6        1.35        2.18      1.46 o 
   3   9   6       25.62       20.55      4.89 o 
   4   9   6       84.81       89.37      4.95 o 
   5   9   6        0.08        0.74      2.05 o 
   6   9   6       53.98       48.03      7.22 o 
   7   9   6       83.47       94.29     13.13 o 
   8   9   6       69.05       80.63     10.16 o 
   9   9   6        4.93        0.83      4.01 o 
  10   9   6        9.72        4.82      5.19 o 
  -5  10   6        0.76        1.27      1.92 o 
  -4  10   6       19.10       21.11      3.25 o 
  -3  10   6       14.37        7.52      4.63 o 
  -2  10   6        0.62        1.15      1.54 o 
  -1  10   6        4.19        4.74      1.89 o 
   0  10   6        1.50        1.29      1.49 o 
   1  10   6       15.67       13.48      2.39 o 
   2  10   6       29.57       32.71      3.68 o 
   3  10   6        8.40        9.64      4.01 o 
   4  10   6       66.37       66.76      5.47 o 
   5  10   6        0.00        2.38      2.91 o 
   6  10   6       19.53       16.62      5.30 o 
   7  10   6       36.05       24.52      6.59 o 
   8  10   6        8.97       12.75      6.27 o 
   9  10   6        0.74        4.22      5.48 o 
  -4  11   6        0.87        2.44      2.63 o 
  -3  11   6       20.98       22.13      3.37 o 
  -2  11   6       22.44       13.06      2.64 o 
  -1  11   6       21.86       20.27      3.28 o 
   0  11   6        5.32        6.83      2.12 o 
   1  11   6       27.35       22.94      3.39 o 
   2  11   6       40.54       49.47      7.81 o 
   3  11   6       59.93       75.71      7.29 o 
   4  11   6        8.70        5.28      2.77 o 
   5  11   6       23.90       27.94      3.94 o 
   6  11   6       22.71       28.16      5.97 o 
   7  11   6       16.53       13.70      5.53 o 
   8  11   6       38.83       32.80      7.83 o 
   9  11   6        0.51       10.34      6.57 o 
  -2  12   6       45.16       42.29      5.65 o 
  -1  12   6        1.33       -1.28      1.84 o 
   0  12   6       74.84       76.17      5.04 o 
   1  12   6       62.67       71.02     10.42 o 
   2  12   6       47.35       69.67      9.94 o 
   3  12   6      100.70      123.17      6.04 o 
   4  12   6       93.72       96.37      5.98 o 
   5  12   6       51.59       46.63      4.95 o 
   6  12   6       73.32       88.08      8.29 o 
   7  12   6       16.44       23.37      5.83 o 
   0  13   6       38.12       55.05      9.91 o 
   1  13   6        1.88        4.88      6.03 o 
   2  13   6       52.10       53.87      9.24 o 
   3  13   6       18.97       23.83      6.51 o 
   4  13   6       10.38        8.88      3.35 o 
   5  13   6       30.14       39.58      5.27 o 
   6  13   6       33.97       40.43      7.60 o 
  -1 -10   7      121.82      137.60     10.66 o 
  -5  -9   7        1.16        0.69      5.01 o 
  -4  -9   7      173.61      146.68     11.89 o 
  -3  -9   7      121.59      128.89     10.83 o 
  -2  -9   7       22.49       17.44      4.64 o 
  -1  -9   7       22.04       21.75      5.39 o 
   0  -9   7        0.55        4.24      2.81 o 
   1  -9   7        9.99       30.41      7.90 o 
   2  -9   7       11.66       29.63      6.83 o 
   3  -9   7       60.84       65.11     10.38 o 
  -6  -8   7       32.18       25.38      6.92 o 
  -5  -8   7        8.17       10.54      3.44 o 
  -4  -8   7       47.50       41.83      7.95 o 
  -3  -8   7       19.85       14.90      5.25 o 
  -2  -8   7       15.93        9.69      3.98 o 
  -1  -8   7        0.51        4.65      2.74 o 
   0  -8   7        0.07        2.78      2.82 o 
   1  -8   7      133.41      159.15      7.78 o 
   2  -8   7       38.90       43.84      5.60 o 
   3  -8   7       21.17       21.56      9.77 o 
   4  -8   7       40.84       51.43     15.17 o 
  -7  -7   7       10.86       10.42      4.22 o 
  -6  -7   7        4.45        3.46      3.22 o 
  -5  -7   7       34.44       38.14      5.83 o 
  -4  -7   7        9.40       10.75      2.82 o 
  -3  -7   7      228.67      226.22      9.49 o 
  -2  -7   7      109.48      112.10      8.74 o 
  -1  -7   7       17.91       21.25      3.46 o 
   0  -7   7       16.60       10.64      3.12 o 
   1  -7   7       67.68       77.67      4.72 o 
   2  -7   7      184.32      191.48      8.88 o 
   3  -7   7       25.28       30.79      8.04 o 
   4  -7   7       84.21       94.80      9.26 o 
   5  -7   7        3.69        3.45      3.36 o 
   6  -7   7       22.90       27.72      5.10 o 
  -8  -6   7        0.00       -0.79      2.76 o 
  -7  -6   7        5.29        8.27      3.48 o 
  -6  -6   7       69.06       70.51      6.57 o 
  -5  -6   7       86.67       80.98      6.61 o 
  -4  -6   7       91.37       93.56      5.08 o 
  -3  -6   7       20.41       18.06      2.62 o 
  -2  -6   7       18.09       10.14      4.64 o 
  -1  -6   7       30.82       29.59      3.94 o 
   0  -6   7       13.94       11.57      2.07 o 
   1  -6   7       93.86       97.68      4.54 o 
   2  -6   7        0.22        1.89      2.59 o 
   3  -6   7        1.42        2.98      2.92 o 
   4  -6   7       43.08       32.26      3.67 o 
   5  -6   7       43.87       38.78      4.79 o 
   6  -6   7       30.13       23.34      4.39 o 
   7  -6   7        4.96        6.32      3.27 o 
  -8  -5   7        3.01        6.34      3.20 o 
  -7  -5   7        0.04        2.41      2.11 o 
  -6  -5   7       53.05       56.75      5.51 o 
  -5  -5   7        3.74        3.41      2.12 o 
  -4  -5   7       29.05       24.77      3.61 o 
  -3  -5   7      126.19      131.62      5.08 o 
  -2  -5   7       43.42       50.15      3.74 o 
  -1  -5   7     1308.08     1308.53     12.28 o 
   0  -5   7        1.07       -0.20      1.14 o 
   1  -5   7       14.20       13.47      1.95 o 
   2  -5   7        3.11        3.05      1.36 o 
   3  -5   7       33.74       30.29      3.68 o 
   4  -5   7       77.26       73.27      5.50 o 
   5  -5   7       13.57       11.43      2.79 o 
   6  -5   7        0.12        0.05      2.16 o 
   7  -5   7        4.66        1.17      2.53 o 
   8  -5   7       12.03        9.91      5.36 o 
  -9  -4   7        5.48        6.56      2.46 o 
  -8  -4   7       25.21       34.46     13.24 o 
  -7  -4   7       10.71        4.73      2.17 o 
  -6  -4   7        5.25        5.85      2.08 o 
  -5  -4   7        0.02        2.67      1.78 o 
  -4  -4   7       57.18       63.20      5.25 o 
  -3  -4   7      156.17      158.84      5.24 o 
  -2  -4   7        3.17        5.84      1.11 o 
  -1  -4   7       54.62       59.20      2.10 o 
   0  -4   7       27.45       30.98      1.91 o 
   1  -4   7      242.73      243.50      5.86 o 
   2  -4   7      318.15      310.36      6.11 o 
   3  -4   7        1.51        0.05      0.97 o 
   4  -4   7        4.97        5.09      2.12 o 
   5  -4   7        7.71        4.10      2.17 o 
   6  -4   7       48.14       58.90      6.01 o 
   7  -4   7       30.60       28.31      4.55 o 
   8  -4   7       12.60        7.14      5.43 o 
  -9  -3   7       19.94       19.31      6.63 o 
  -8  -3   7       32.69       34.88      6.12 o 
  -7  -3   7        0.41        0.33      1.54 o 
  -6  -3   7        0.06       -0.37      1.55 o 
  -5  -3   7       13.25       14.72      3.11 o 
  -4  -3   7       18.71       18.59      2.71 o 
  -3  -3   7        0.00        1.94      1.08 o 
  -2  -3   7      393.43      414.24      6.58 o 
  -1  -3   7        0.13        0.45      0.65 o 
   0  -3   7      218.32      212.63      5.04 o 
   1  -3   7      647.29      629.56      6.25 o 
   2  -3   7       40.15       38.66      2.33 o 
   3  -3   7       15.64        9.28      2.47 o 
   4  -3   7       87.49       88.25      4.68 o 
   5  -3   7      144.16      145.19      5.99 o 
   6  -3   7       57.92       47.98      5.20 o 
   7  -3   7       50.18       59.67      5.94 o 
   8  -3   7       19.82       15.40      6.50 o 
   9  -3   7       82.65       87.18      7.79 o 
  -9  -2   7        0.39        6.01      2.57 o 
  -8  -2   7       15.11       10.89      2.57 o 
  -7  -2   7       13.24       14.55      4.15 o 
  -6  -2   7        6.85        3.37      2.06 o 
  -5  -2   7       33.95       31.21      3.37 o 
  -4  -2   7      155.74      128.62      4.41 o 
  -3  -2   7      517.91      523.91      8.50 o 
  -2  -2   7       67.26       61.80      2.36 o 
  -1  -2   7       11.71       13.87      1.16 o 
   0  -2   7      172.72      146.40      2.70 o 
   1  -2   7       35.57       36.23      1.44 o 
   2  -2   7      310.61      306.48      4.59 o 
   3  -2   7        6.08        5.18      1.08 o 
   4  -2   7       10.63        6.99      1.91 o 
   5  -2   7       26.36       29.76      3.52 o 
   6  -2   7      245.30      217.08     14.79 o 
   7  -2   7        4.89        6.43      2.31 o 
   8  -2   7       51.42       48.65      5.41 o 
   9  -2   7       10.44        6.38      4.72 o 
  10  -2   7        5.26        3.93      2.76 o 
  -9  -1   7        4.00        5.59      2.58 o 
  -8  -1   7        7.22        0.15      3.32 o 
  -7  -1   7       11.18        8.82      2.35 o 
  -6  -1   7        6.26        6.11      1.90 o 
  -5  -1   7       10.78       14.18      2.33 o 
  -4  -1   7       53.23       48.23      2.48 o 
  -3  -1   7      112.19      109.72      3.61 o 
  -2  -1   7        0.05        0.78      0.49 o 
  -1  -1   7        2.48        2.17      0.54 o 
   0  -1   7     1115.74     1109.82      8.11 o 
   1  -1   7      414.67      400.21      3.97 o 
   2  -1   7        2.30        3.54      0.60 o 
   3  -1   7       36.61       40.34      1.75 o 
   4  -1   7       48.48       51.46      2.08 o 
   5  -1   7      546.67      490.65     10.18 o 
   6  -1   7      382.91      369.17     11.13 o 
   7  -1   7        0.06        0.01      1.59 o 
   8  -1   7       91.52       89.80      6.20 o 
   9  -1   7       37.03       34.62      4.85 o 
  10  -1   7        0.65        4.29      2.56 o 
  -9   0   7       27.32       32.59      6.14 o 
  -8   0   7       15.33       10.68      3.72 o 
  -7   0   7        0.01        2.13      1.55 o 
  -6   0   7        0.31       -0.10      1.14 o 
  -5   0   7       28.96       23.35      2.20 o 
  -4   0   7      114.09      100.70      3.08 o 
  -3   0   7        9.44        6.44      0.89 o 
  -2   0   7      115.37      121.22      2.40 o 
  -1   0   7     1804.08     1782.35     15.44 o 
   0   0   7      184.98      188.22      2.41 o 
   1   0   7      200.93      199.50      2.63 o 
   2   0   7      306.78      358.50      3.52 o 
   3   0   7      114.33      126.81      2.06 o 
   4   0   7      162.31      170.66      3.45 o 
   5   0   7       16.72       25.31      3.14 o 
   6   0   7      111.65       93.41      4.42 o 
   7   0   7        0.91       -0.31      1.20 o 
   8   0   7       23.79       18.13      2.76 o 
   9   0   7        0.27        0.38      1.93 o 
  10   0   7       13.65        8.32      2.89 o 
  -9   1   7        2.72       -4.14      4.14 o 
  -8   1   7        8.84        8.91      6.29 o 
  -7   1   7        0.01       -0.57      1.28 o 
  -6   1   7       52.68       58.32      3.17 o 
  -5   1   7        9.46       12.45      2.07 o 
  -4   1   7      510.57      534.72      7.02 o 
  -3   1   7       10.64       13.12      1.10 o 
  -2   1   7       32.56       26.47      1.25 o 
  -1   1   7       51.88       46.14      1.62 o 
   0   1   7       44.36       38.94      1.35 o 
   1   1   7       35.76       49.18      1.40 o 
   2   1   7       61.09       60.52      1.45 o 
   3   1   7        9.53        5.36      0.60 o 
   4   1   7      226.64      233.43      3.27 o 
   5   1   7        0.05        1.73      1.07 o 
   6   1   7       40.34       34.33      3.85 o 
   7   1   7      732.98      711.70     16.34 o 
   8   1   7       13.37       11.56      2.75 o 
   9   1   7       61.89       55.13      5.57 o 
  10   1   7        4.29        3.85      2.38 o 
  11   1   7        4.67        4.30      2.86 o 
  -8   2   7        1.45        4.85      4.32 o 
  -7   2   7       28.78       25.98     11.91 o 
  -6   2   7        5.42        3.61      1.76 o 
  -5   2   7       31.38       27.65      2.46 o 
  -4   2   7       36.77       38.13      1.60 o 
  -3   2   7       33.75       35.96      1.41 o 
  -2   2   7      325.09      323.86      4.79 o 
  -1   2   7       34.02       41.91      1.63 o 
   0   2   7       78.04       73.82      1.97 o 
   1   2   7       11.73        5.73      0.74 o 
   2   2   7      463.14      486.63      4.82 o 
   3   2   7      408.42      436.22      4.03 o 
   4   2   7       58.16       59.44      1.38 o 
   5   2   7       62.77       60.93      2.72 o 
   6   2   7        4.08        6.22      1.74 o 
   7   2   7        8.53        7.05      3.78 o 
   8   2   7       35.42       29.79      3.91 o 
   9   2   7        0.19        3.41      2.08 o 
  10   2   7        1.84        3.47      3.13 o 
  11   2   7       12.97       10.11      4.76 o 
  -8   3   7        0.24       -3.20      3.20 o 
  -7   3   7        4.59        6.73      2.63 o 
  -6   3   7        0.52        2.32      1.23 o 
  -5   3   7        7.53        8.34      1.63 o 
  -4   3   7        1.68        1.78      0.83 o 
  -3   3   7        5.38        7.60      0.97 o 
  -2   3   7      182.23      182.74      2.76 o 
  -1   3   7      428.14      393.54      4.92 o 
   0   3   7       13.50        6.72      0.76 o 
   1   3   7      164.57      183.98      2.32 o 
   2   3   7      363.85      377.54      3.92 o 
   3   3   7      112.80       93.29      1.74 o 
   4   3   7      474.76      424.91      4.61 o 
   5   3   7      298.85      287.42      6.09 o 
   6   3   7      231.01      219.40      6.07 o 
   7   3   7        0.13        0.59      1.24 o 
   8   3   7        9.45        7.63      2.25 o 
   9   3   7       87.94      109.50      9.40 o 
  10   3   7       15.52       15.19      5.13 o 
  11   3   7       29.73       40.86      7.88 o 
  -8   4   7       37.26       30.92      6.28 o 
  -7   4   7        0.06        3.35      2.97 o 
  -6   4   7       96.08      100.25      4.58 o 
  -5   4   7        3.08        2.92      1.26 o 
  -4   4   7        0.22        0.65      1.03 o 
  -3   4   7      174.33      166.71      4.07 o 
  -2   4   7      201.53      210.57      4.22 o 
  -1   4   7       11.30       12.99      0.92 o 
   0   4   7        0.28        1.87      0.55 o 
   1   4   7      548.95      558.44      5.02 o 
   2   4   7      189.06      171.25      2.46 o 
   3   4   7      480.68      416.91      4.15 o 
   4   4   7       47.03       49.87      1.61 o 
   5   4   7      293.28      267.35      8.15 o 
   6   4   7        0.30        1.46      1.77 o 
   7   4   7        6.38        5.91      3.08 o 
   8   4   7      155.57      148.59     10.79 o 
   9   4   7        0.02        5.56      3.61 o 
  10   4   7       28.24       18.63      5.39 o 
  11   4   7       15.05       19.60      5.98 o 
  -8   5   7        1.04        1.06      1.47 o 
  -7   5   7        0.83        4.04      1.91 o 
  -6   5   7       73.74       67.74     11.26 o 
  -5   5   7       63.69       65.88      5.58 o 
  -4   5   7       23.77       26.79      3.98 o 
  -3   5   7       28.77       30.98      2.21 o 
  -2   5   7      245.09      253.79      5.44 o 
  -1   5   7       15.26       13.10      1.38 o 
   0   5   7       79.31       87.24      2.19 o 
   1   5   7      826.78      775.08      7.09 o 
   2   5   7       90.50       89.27      2.02 o 
   3   5   7      740.56      731.57      7.06 o 
   4   5   7      147.21      146.86      2.80 o 
   5   5   7        2.11        1.41      0.74 o 
   6   5   7      160.76      159.94      5.22 o 
   7   5   7      262.14      258.80     11.71 o 
   8   5   7      457.07      462.92     20.12 o 
   9   5   7        0.64        0.55      2.90 o 
  10   5   7       39.97       45.13      8.25 o 
  11   5   7        0.81        2.20      3.76 o 
  -8   6   7        1.70        3.65      1.89 o 
  -7   6   7       13.70       17.13      4.15 o 
  -6   6   7       40.78       40.62      4.50 o 
  -5   6   7        0.65       -0.71      1.07 o 
  -4   6   7      274.73      273.87      9.35 o 
  -3   6   7       47.79       44.07      2.94 o 
  -2   6   7      231.73      225.31      5.39 o 
  -1   6   7        1.34        3.02      1.01 o 
   0   6   7      219.47      213.11      4.15 o 
   1   6   7        6.71        9.35      1.03 o 
   2   6   7       39.60       49.94      2.07 o 
   3   6   7      244.39      230.52      3.49 o 
   4   6   7      217.06      189.50      3.78 o 
   5   6   7       34.01       33.94      1.99 o 
   6   6   7       84.15       76.80      5.15 o 
   7   6   7      478.74      458.21     13.02 o 
   8   6   7        6.43        2.95      3.23 o 
   9   6   7      218.02      222.77     14.52 o 
  10   6   7       27.75       17.02      5.52 o 
  11   6   7        8.25       11.77      5.62 o 
  -7   7   7        8.01        1.14      1.73 o 
  -6   7   7        0.11        0.76      1.68 o 
  -5   7   7        2.45        3.76      1.99 o 
  -4   7   7      211.43      218.78      6.45 o 
  -3   7   7       19.01       19.83      2.42 o 
  -2   7   7       95.59       96.99      4.12 o 
  -1   7   7       26.34       23.08      2.24 o 
   0   7   7       11.16       12.86      1.64 o 
   1   7   7       16.78       13.83      1.62 o 
   2   7   7      116.08      120.90      3.22 o 
   3   7   7      174.87      147.89      3.36 o 
   4   7   7       78.20       91.88      2.96 o 
   5   7   7        0.16        0.29      1.09 o 
   6   7   7      227.63      218.77      8.64 o 
   7   7   7      189.43      209.94      8.86 o 
   8   7   7       16.68       17.67      4.03 o 
   9   7   7        3.18        1.60      3.60 o 
  10   7   7        7.95        2.48      4.17 o 
  11   7   7       10.24        0.59      4.85 o 
  -6   8   7        7.78        7.59      2.16 o 
  -5   8   7        4.99        9.33      4.25 o 
  -4   8   7       47.80       63.48      4.72 o 
  -3   8   7       18.15       15.28      2.69 o 
  -2   8   7       31.45       35.84      3.24 o 
  -1   8   7      199.08      184.37      6.15 o 
   0   8   7       13.05        8.95      1.76 o 
   1   8   7      107.91       98.26      3.93 o 
   2   8   7       20.08       17.34      1.64 o 
   3   8   7       80.15       78.01      3.44 o 
   4   8   7      188.44      170.67      6.98 o 
   5   8   7       19.06       18.42      3.11 o 
   6   8   7      457.70      454.23     13.43 o 
   7   8   7        0.31        4.31      4.24 o 
   8   8   7       56.31       54.74     10.86 o 
   9   8   7      113.89      134.69     12.37 o 
  10   8   7       24.75       12.92      5.77 o 
  -6   9   7       31.80       27.29      3.57 o 
  -5   9   7       25.39       24.46      4.29 o 
  -4   9   7       15.13       11.30      3.01 o 
  -3   9   7        8.18       11.72      2.70 o 
  -2   9   7       34.58       31.84      3.54 o 
  -1   9   7      172.66      174.59      6.46 o 
   0   9   7       16.79       23.13      2.97 o 
   1   9   7        3.22        5.20      1.58 o 
   2   9   7        0.12        1.27      1.30 o 
   3   9   7       12.80       13.93      2.33 o 
   4   9   7        4.42        8.18      4.88 o 
   5   9   7      306.00      312.97      9.28 o 
   6   9   7        0.16       -0.58      2.55 o 
   7   9   7       70.43       62.48      8.57 o 
   8   9   7       64.10       76.13     10.10 o 
   9   9   7       52.52       72.93      7.42 o 
  10   9   7        7.76        1.81      4.99 o 
  -5  10   7        2.90        4.93      2.35 o 
  -4  10   7        5.40        8.12      3.01 o 
  -3  10   7       21.64       21.75      4.02 o 
  -2  10   7       24.07       28.67      4.82 o 
  -1  10   7       28.97       28.89      3.74 o 
   0  10   7       29.87       26.95      2.96 o 
   1  10   7       33.85       45.18      3.67 o 
   2  10   7      111.72      125.99      6.78 o 
   3  10   7       28.71       30.08      3.84 o 
   4  10   7        2.82        1.00      2.44 o 
   5  10   7       71.99       67.48      4.50 o 
   6  10   7      128.94      122.42      9.54 o 
   7  10   7        0.64        2.11      4.03 o 
   8  10   7       70.88       69.07      9.71 o 
   9  10   7        0.04       10.87      5.72 o 
  -4  11   7       44.42       45.17      5.50 o 
  -3  11   7        9.21        7.33      2.41 o 
  -2  11   7       22.00       15.22      3.80 o 
  -1  11   7        0.36        0.98      1.82 o 
   0  11   7       57.93       60.11      4.44 o 
   1  11   7       33.51       28.85      3.24 o 
   2  11   7       58.93       52.28      8.26 o 
   3  11   7       23.46       28.31      3.73 o 
   4  11   7       10.94       16.63      3.44 o 
   5  11   7       24.11       36.73      5.17 o 
   6  11   7        0.83       -1.32      2.83 o 
   7  11   7       44.84       37.26      7.64 o 
   8  11   7        6.35        1.26      5.12 o 
   9  11   7       53.47       47.92      9.82 o 
  -2  12   7        3.15        2.80      2.28 o 
  -1  12   7        8.09        8.94      2.67 o 
   0  12   7        4.01        6.01      2.71 o 
   1  12   7       24.37       26.03      7.82 o 
   2  12   7       91.58      112.65     10.67 o 
   3  12   7        0.75        6.64      3.61 o 
   4  12   7      186.68      210.85      8.40 o 
   5  12   7        4.77        2.71      3.46 o 
   6  12   7       84.85       76.69      9.55 o 
   7  12   7       30.51       56.04      8.19 o 
   0  13   7       13.83       12.12      7.07 o 
   1  13   7       67.13       67.51     10.49 o 
   2  13   7      101.00      119.04     11.42 o 
   3  13   7        9.87       15.21      4.51 o 
   4  13   7        6.25        9.60      4.79 o 
   5  13   7        1.44        3.30      5.00 o 
   6  13   7       21.86       16.10      5.86 o 
  -3  -9   8        0.05       -0.57      4.63 o 
  -2  -9   8        0.91        6.95      3.42 o 
  -1  -9   8       17.60       15.98      5.58 o 
   0  -9   8       20.76       21.84      4.17 o 
   1  -9   8        0.60       10.02      6.38 o 
  -5  -8   8       42.80       44.33      6.43 o 
  -4  -8   8       14.29       19.53      6.74 o 
  -3  -8   8        6.06        7.10      4.80 o 
  -2  -8   8        0.05        3.01      3.26 o 
  -1  -8   8       63.51       74.34      9.32 o 
   0  -8   8       16.81       15.14      3.14 o 
   1  -8   8       75.75       74.18      5.88 o 
   2  -8   8       20.30       26.43      8.34 o 
   3  -8   8       45.46       41.82      5.97 o 
   4  -8   8      114.76      113.08      9.51 o 
  -6  -7   8        0.73        0.36      3.34 o 
  -5  -7   8       12.30        5.40      3.53 o 
  -4  -7   8        0.08        0.07      2.17 o 
  -3  -7   8        0.01        4.99      4.55 o 
  -2  -7   8       20.27       10.51      4.08 o 
  -1  -7   8        2.74        3.36      2.28 o 
   0  -7   8      171.54      160.46      7.65 o 
   1  -7   8       15.26       15.70      2.91 o 
   2  -7   8        1.68        7.62      5.01 o 
   3  -7   8      151.79      138.55      8.35 o 
   4  -7   8       35.99       34.06      8.60 o 
   5  -7   8       12.49       13.32      7.27 o 
  -7  -6   8       18.99        8.47      3.66 o 
  -6  -6   8       45.20       58.93      9.16 o 
  -5  -6   8       45.62       36.33      4.87 o 
  -4  -6   8       10.16        7.19      2.70 o 
  -3  -6   8      329.55      318.56      8.70 o 
  -2  -6   8       45.42       45.22      4.99 o 
  -1  -6   8        0.83        3.05      2.25 o 
   0  -6   8       80.88       88.01      4.67 o 
   1  -6   8        0.02       -0.41      1.56 o 
   2  -6   8        3.13        3.24      2.20 o 
   3  -6   8       99.45      115.97      7.44 o 
   4  -6   8       13.50       29.91      8.61 o 
   5  -6   8       55.59       54.93      5.60 o 
   6  -6   8        0.01        1.26      2.60 o 
  -8  -5   8        5.31        2.44      2.97 o 
  -7  -5   8       20.11       23.73      4.87 o 
  -6  -5   8        4.65        5.75      2.57 o 
  -5  -5   8        0.19        0.63      1.93 o 
  -4  -5   8        5.38        4.24      2.28 o 
  -3  -5   8      114.89      107.66      4.96 o 
  -2  -5   8       15.71       15.23      2.36 o 
  -1  -5   8      540.86      560.08     10.14 o 
   0  -5   8        5.90        7.97      1.66 o 
   1  -5   8       29.39       26.44      3.67 o 
   2  -5   8      202.31      203.76      6.52 o 
   3  -5   8      101.08       98.65      6.48 o 
   4  -5   8       48.36       51.02      4.95 o 
   5  -5   8       65.41       68.30      5.73 o 
   6  -5   8        6.54        7.63      6.98 o 
   7  -5   8        4.26        2.50      2.76 o 
  -8  -4   8        5.95        9.58      5.31 o 
  -7  -4   8       19.91       22.16      3.92 o 
  -6  -4   8        1.97       -0.45      1.47 o 
  -5  -4   8       28.58       19.00      3.42 o 
  -4  -4   8       29.98       37.79      4.75 o 
  -3  -4   8        0.03        0.83      1.60 o 
  -2  -4   8        3.10        1.80      1.37 o 
  -1  -4   8       55.41       57.99      4.41 o 
   0  -4   8      236.95      232.54      5.04 o 
   1  -4   8        0.91        0.42      1.20 o 
   2  -4   8      145.77      146.30      5.35 o 
   3  -4   8       82.67       86.23      3.93 o 
   4  -4   8       43.15       36.49      6.24 o 
   5  -4   8       30.03       39.02      4.19 o 
   6  -4   8       14.89       14.22      3.40 o 
   7  -4   8       44.68       45.37      5.79 o 
   8  -4   8        8.14        4.56      2.86 o 
  -8  -3   8        1.38       -0.81      3.02 o 
  -7  -3   8       14.40       20.85      3.20 o 
  -6  -3   8       18.64       10.37      2.47 o 
  -5  -3   8       91.14      104.32      7.48 o 
  -4  -3   8       30.24       31.39      5.20 o 
  -3  -3   8        9.13        5.08      2.70 o 
  -2  -3   8        1.05        1.67      0.88 o 
  -1  -3   8      223.51      214.86      5.20 o 
   0  -3   8      248.20      254.55      4.47 o 
   1  -3   8      385.13      384.18      6.83 o 
   2  -3   8       15.80       18.50      2.30 o 
   3  -3   8        6.77        5.16      1.63 o 
   4  -3   8      144.37      140.76      8.13 o 
   5  -3   8        8.94        3.90      3.85 o 
   6  -3   8      139.83      140.08      7.56 o 
   7  -3   8        9.87        5.00      2.52 o 
   8  -3   8       77.73       75.11      7.84 o 
   9  -3   8        4.72        6.32      3.03 o 
  -9  -2   8        3.85        0.20      2.30 o 
  -8  -2   8        1.65        2.69      2.24 o 
  -7  -2   8        8.61        3.64      5.22 o 
  -6  -2   8        0.22       -0.71      1.69 o 
  -5  -2   8       12.91        5.57      2.06 o 
  -4  -2   8        0.49       -0.44      1.28 o 
  -3  -2   8       48.51       46.24      2.74 o 
  -2  -2   8       12.27       17.45      1.63 o 
  -1  -2   8      472.73      468.58      7.08 o 
   0  -2   8      124.61      131.52      3.42 o 
   1  -2   8       99.10       87.32      2.56 o 
   2  -2   8       34.82       34.25      2.25 o 
   3  -2   8      190.74      179.67      4.15 o 
   4  -2   8       64.05       64.06      4.03 o 
   5  -2   8      115.58      110.30      5.29 o 
   6  -2   8      122.21      129.67      5.92 o 
   7  -2   8       13.93       10.02      2.94 o 
   8  -2   8        9.18        4.83      3.41 o 
   9  -2   8       90.72       92.71     13.27 o 
  -9  -1   8        0.38        1.79      3.13 o 
  -8  -1   8        1.59       -2.30      2.30 o 
  -7  -1   8        5.47       -1.62      3.17 o 
  -6  -1   8        0.54        1.14      1.30 o 
  -5  -1   8       43.00       30.49      3.30 o 
  -4  -1   8       98.24      107.79      4.12 o 
  -3  -1   8       29.40       34.99      2.32 o 
  -2  -1   8      357.88      356.45      6.99 o 
  -1  -1   8      245.66      236.91      4.01 o 
   0  -1   8      260.03      281.50      3.82 o 
   1  -1   8       33.79       32.15      1.44 o 
   2  -1   8       59.28       59.14      1.68 o 
   3  -1   8        7.67        3.90      1.00 o 
   4  -1   8        5.40        7.21      1.75 o 
   5  -1   8       40.75       51.60      6.89 o 
   6  -1   8        2.26        3.78      2.07 o 
   7  -1   8      269.13      260.19     10.06 o 
   8  -1   8       12.39       13.09      3.14 o 
   9  -1   8       40.35       44.87      5.55 o 
  10  -1   8       89.78       88.36      8.00 o 
  -9   0   8        1.32        5.50      3.73 o 
  -8   0   8        0.25        0.16      1.93 o 
  -7   0   8       12.34       15.52      2.50 o 
  -6   0   8       37.08       56.25      4.16 o 
  -5   0   8       71.08       71.15      3.77 o 
  -4   0   8       14.65        8.28      1.40 o 
  -3   0   8      331.05      325.61      6.54 o 
  -2   0   8        4.41        6.42      1.22 o 
  -1   0   8      256.97      263.24      3.83 o 
   0   0   8       84.85       69.58      1.86 o 
   1   0   8        0.07        0.94      0.51 o 
   2   0   8      875.27      874.23      6.68 o 
   3   0   8      113.63      144.03      2.74 o 
   4   0   8      161.38      164.41      3.68 o 
   5   0   8      974.86      898.53     15.24 o 
   6   0   8      140.38      142.29      5.61 o 
   7   0   8      416.98      434.48     13.01 o 
   8   0   8        0.01       -1.24      1.61 o 
   9   0   8       43.68       42.51      5.32 o 
  10   0   8        7.70        7.99      3.53 o 
  -8   1   8       19.61       17.02      3.34 o 
  -7   1   8        1.65       -1.32      3.02 o 
  -6   1   8      214.25      217.01      6.64 o 
  -5   1   8       63.07       71.07      3.88 o 
  -4   1   8       48.91       43.37      2.79 o 
  -3   1   8      350.61      338.87      7.78 o 
  -2   1   8       69.49       75.00      2.88 o 
  -1   1   8       49.62       43.41      1.66 o 
   0   1   8       63.15       66.38      1.83 o 
   1   1   8       96.86      118.24      2.18 o 
   2   1   8      141.16      133.32      2.27 o 
   3   1   8       56.35       68.56      1.56 o 
   4   1   8      572.96      549.72      6.59 o 
   5   1   8        1.64        3.23      1.38 o 
   6   1   8       47.64       46.19      3.93 o 
   7   1   8        0.02        0.18      1.32 o 
   8   1   8       14.23       13.55      2.40 o 
   9   1   8       12.71       12.66      2.56 o 
  10   1   8        5.32        0.58      2.01 o 
  -8   2   8        4.14       14.90      4.94 o 
  -7   2   8        0.12        5.70      2.78 o 
  -6   2   8        6.11        4.98      2.43 o 
  -5   2   8        8.57       10.67      1.87 o 
  -4   2   8       68.45       62.05      3.61 o 
  -3   2   8      236.90      222.70      5.53 o 
  -2   2   8        3.40        2.23      1.12 o 
  -1   2   8        2.05        0.27      0.53 o 
   0   2   8       42.59       35.13      1.62 o 
   1   2   8      166.50      163.89      2.67 o 
   2   2   8      160.90      140.19      2.27 o 
   3   2   8        1.94        0.70      0.49 o 
   4   2   8      216.21      197.83      4.00 o 
   5   2   8        2.20        2.93      1.17 o 
   6   2   8       60.02       54.39      5.35 o 
   7   2   8      138.04      131.97      6.63 o 
   8   2   8       54.83       59.39      5.63 o 
   9   2   8        0.79        4.27      2.11 o 
  10   2   8        7.04        7.40      4.22 o 
  11   2   8       34.65       28.58      4.87 o 
  -8   3   8       13.86       16.89      2.80 o 
  -7   3   8       22.10       19.18      3.48 o 
  -6   3   8        3.36        5.44      1.51 o 
  -5   3   8       66.63       73.71      4.18 o 
  -4   3   8      152.69      160.58      6.06 o 
  -3   3   8        2.85        7.61      1.17 o 
  -2   3   8        5.12        6.03      1.44 o 
  -1   3   8        0.11        1.49      0.57 o 
   0   3   8        1.93        1.96      0.66 o 
   1   3   8      271.47      252.22      3.50 o 
   2   3   8      147.75      148.52      2.60 o 
   3   3   8     1678.15     1642.83     10.99 o 
   4   3   8       40.76       35.07      1.44 o 
   5   3   8       13.95       12.29      1.27 o 
   6   3   8      285.36      280.92      8.05 o 
   7   3   8       17.96        5.91      2.23 o 
   8   3   8       30.77       33.96      5.08 o 
   9   3   8       34.18       26.51      6.37 o 
  10   3   8        6.54        1.96      3.27 o 
  11   3   8        0.09        1.30      3.91 o 
  -8   4   8       88.71       77.21      5.33 o 
  -7   4   8       10.11       17.53      2.46 o 
  -6   4   8        2.13        0.70      1.56 o 
  -5   4   8       12.96       19.08      2.60 o 
  -4   4   8       31.01       28.28      3.17 o 
  -3   4   8        0.10        0.65      0.76 o 
  -2   4   8       29.74       32.67      2.31 o 
  -1   4   8       59.39       55.89      3.39 o 
   0   4   8       39.18       42.24      1.83 o 
   1   4   8       26.51       32.94      1.53 o 
   2   4   8       23.05       22.42      1.27 o 
   3   4   8      717.23      691.47      6.20 o 
   4   4   8       43.88       48.72      1.75 o 
   5   4   8      297.97      297.85      4.98 o 
   6   4   8      184.57      187.93      8.88 o 
   7   4   8       18.90       19.87      3.18 o 
   8   4   8       48.64       44.53      7.25 o 
   9   4   8       43.24       41.19      7.46 o 
  10   4   8        4.19        6.07      4.41 o 
  11   4   8       16.55       21.43      6.17 o 
  -8   5   8       11.15       13.21      2.53 o 
  -7   5   8       13.34        8.74      2.53 o 
  -6   5   8       99.60      105.28      5.73 o 
  -5   5   8       89.36       98.53      5.15 o 
  -4   5   8       14.08       13.17      1.75 o 
  -3   5   8       18.75       17.62      1.96 o 
  -2   5   8        3.43        5.90      1.25 o 
  -1   5   8      272.35      227.32      6.67 o 
   0   5   8      116.58      100.19      3.10 o 
   1   5   8       25.92       34.77      1.56 o 
   2   5   8     1013.22      928.82      8.43 o 
   3   5   8        4.04        3.20      0.75 o 
   4   5   8      489.66      472.30      5.93 o 
   5   5   8     1682.58     1689.35     15.20 o 
   6   5   8      258.56      243.72      6.79 o 
   7   5   8      503.41      505.98     13.66 o 
   8   5   8        0.06        0.20      2.82 o 
   9   5   8       51.75       65.01      9.53 o 
  10   5   8        2.82        1.88      3.75 o 
  11   5   8       25.63       21.95      6.29 o 
  -7   6   8        0.41        0.34      2.34 o 
  -6   6   8      235.65      232.83      8.55 o 
  -5   6   8       31.71       46.64      5.47 o 
  -4   6   8       82.46       78.27      4.93 o 
  -3   6   8        0.59        1.47      1.80 o 
  -2   6   8        9.95        6.07      1.38 o 
  -1   6   8      297.88      307.65      6.62 o 
   0   6   8      143.85      140.78      6.77 o 
   1   6   8      528.36      469.82      6.78 o 
   2   6   8      438.24      473.24      6.99 o 
   3   6   8        1.03        2.07      0.82 o 
   4   6   8      589.68      581.02      7.40 o 
   5   6   8      104.29      106.13      3.08 o 
   6   6   8       35.02       35.70      3.27 o 
   7   6   8       25.51       19.80      3.85 o 
   8   6   8       19.73       18.52      5.45 o 
   9   6   8       92.31       92.93     11.21 o 
  10   6   8        0.10        4.03      4.17 o 
  11   6   8        3.36       -1.06      4.03 o 
  -7   7   8       25.85       30.25      4.22 o 
  -6   7   8        0.11        4.04      2.05 o 
  -5   7   8        2.58        2.43      1.39 o 
  -4   7   8       28.85       33.93      3.12 o 
  -3   7   8      167.82      177.18      5.83 o 
  -2   7   8        0.01        0.69      1.30 o 
  -1   7   8      201.56      191.85      6.04 o 
   0   7   8        0.09        1.14      0.93 o 
   1   7   8       52.43       51.17      3.34 o 
   2   7   8      214.59      171.16      4.35 o 
   3   7   8        8.05       10.44      1.29 o 
   4   7   8      208.38      192.76      5.11 o 
   5   7   8      490.87      493.60      7.85 o 
   7   7   8      135.90      136.55      7.37 o 
   8   7   8       92.39       91.55     11.01 o 
   9   7   8       38.27       28.45      6.79 o 
  10   7   8        6.22        3.60      4.22 o 
  -6   8   8        3.47        2.17      2.05 o 
  -5   8   8        2.22        1.46      1.68 o 
  -4   8   8       64.01       71.28      5.97 o 
  -3   8   8       35.63       41.57      4.53 o 
  -2   8   8        1.66        1.77      1.50 o 
  -1   8   8        0.88        0.93      1.29 o 
   0   8   8       30.05       27.90      2.62 o 
   1   8   8        0.64        1.68      1.52 o 
   2   8   8       89.79       77.27      3.90 o 
   3   8   8      144.03      111.66      5.19 o 
   4   8   8       65.68       47.16      3.40 o 
   5   8   8      273.26      259.36      7.58 o 
   6   8   8       32.86       38.57      5.01 o 
   7   8   8        6.00        1.22      2.64 o 
   8   8   8        2.76        6.53      5.17 o 
   9   8   8        5.43        3.77      4.14 o 
  10   8   8       55.34       43.91      8.94 o 
  -5   9   8        2.43        2.60      2.00 o 
  -4   9   8        0.08        1.19      3.22 o 
  -3   9   8       54.11       56.88      5.88 o 
  -2   9   8      115.93      116.70      6.41 o 
  -1   9   8       35.86       44.20      3.99 o 
   0   9   8       90.49       99.49      4.33 o 
   1   9   8        0.37        1.81      1.58 o 
   2   9   8        3.19        2.70      2.00 o 
   3   9   8        0.01        1.15      1.47 o 
   4   9   8        2.49        3.14      2.39 o 
   5   9   8        0.44        1.93      1.78 o 
   6   9   8        0.08        1.64      2.72 o 
   7   9   8      171.06      173.41     11.46 o 
   8   9   8       79.65       88.70     10.55 o 
   9   9   8        2.78        4.08      3.44 o 
  10   9   8        2.12        5.28      5.26 o 
  -5  10   8       86.50       94.61      6.31 o 
  -4  10   8        8.56        8.97      3.25 o 
  -3  10   8       31.80       32.13      4.90 o 
  -2  10   8       52.58       47.11      4.54 o 
  -1  10   8        5.52        4.48      1.98 o 
   0  10   8       69.13       69.59      4.55 o 
   1  10   8        1.84        4.05      1.98 o 
   2  10   8        0.11        0.35      2.21 o 
   3  10   8       26.63       25.93      3.62 o 
   4  10   8      248.26      272.60     11.45 o 
   5  10   8      123.05       98.29      5.57 o 
   6  10   8      107.20       98.25     10.65 o 
   7  10   8      183.60      197.41     12.24 o 
   8  10   8       28.74       35.56      7.76 o 
   9  10   8       27.05       27.20      7.37 o 
  -3  11   8       11.25       14.35      4.89 o 
  -2  11   8        1.11        1.27      2.44 o 
  -1  11   8       81.93       95.35      7.46 o 
   0  11   8      164.82      173.69      6.37 o 
   1  11   8        5.61        9.26      2.66 o 
   2  11   8      171.15      194.79     12.83 o 
   3  11   8       27.15       25.20      3.79 o 
   4  11   8      196.16      208.25      8.26 o 
   5  11   8       30.21       36.38      4.42 o 
   6  11   8       88.49       87.44      4.91 o 
   7  11   8       17.40       18.93      5.56 o 
   8  11   8       45.31       50.99      8.35 o 
  -2  12   8        0.60        1.50      2.88 o 
  -1  12   8       17.73       22.01      4.50 o 
   0  12   8       35.36       29.59      4.15 o 
   1  12   8       19.64       25.59      7.71 o 
   2  12   8       12.23       15.84      5.96 o 
   3  12   8       32.50       33.65      6.67 o 
   4  12   8        5.04        5.46      3.10 o 
   5  12   8       36.62       35.64      4.73 o 
   6  12   8      118.52      107.29      9.53 o 
   7  12   8        7.03       13.62      4.61 o 
   0  13   8        9.31       -1.17      6.10 o 
   1  13   8       69.40       96.53     12.69 o 
   2  13   8        0.69        6.78      5.16 o 
   3  13   8       12.91       15.45      4.60 o 
   4  13   8        0.57        4.93      4.73 o 
   5  13   8       52.27       57.45      5.60 o 
   6  13   8       15.17       12.88      5.84 o 
  -4  -8   9        9.89       12.68      6.24 o 
  -3  -8   9        5.17        4.33      4.99 o 
  -2  -8   9      141.45      138.14     10.89 o 
  -1  -8   9        0.04       -0.48      3.74 o 
   0  -8   9        4.88       10.63      3.44 o 
   1  -8   9       27.45       21.21      4.25 o 
   2  -8   9        6.95        3.80      6.76 o 
  -5  -7   9       32.13       26.53      5.55 o 
  -4  -7   9       61.77       55.98      6.91 o 
  -3  -7   9        0.02        2.94      4.68 o 
  -2  -7   9       44.07       51.08      8.03 o 
  -1  -7   9       15.61       12.98      4.33 o 
   0  -7   9       12.67       10.16      2.68 o 
   1  -7   9        6.53        7.38      3.53 o 
   2  -7   9      105.05      104.83      8.29 o 
   3  -7   9       75.32       83.25      7.65 o 
   4  -7   9       38.36       39.05     12.93 o 
  -6  -6   9       21.80       16.07      4.67 o 
  -5  -6   9      165.91      171.95     17.64 o 
  -4  -6   9        0.84        4.36      2.67 o 
  -3  -6   9      275.75      298.14      8.93 o 
  -2  -6   9        0.90       -0.11      3.40 o 
  -1  -6   9        7.08        8.68      4.07 o 
   0  -6   9       60.91       62.94      4.90 o 
   1  -6   9       12.60        8.96      2.44 o 
   2  -6   9       72.07       70.60      4.73 o 
   3  -6   9       20.52       27.99      4.81 o 
   4  -6   9       98.94       89.06      7.93 o 
   5  -6   9       14.70       22.33      5.19 o 
   6  -6   9       11.69       11.98      4.09 o 
  -7  -5   9        6.29       12.54      4.21 o 
  -6  -5   9        3.84        6.93      3.19 o 
  -5  -5   9        8.25        8.26      2.82 o 
  -4  -5   9        0.93        0.35      2.07 o 
  -3  -5   9      173.81      181.46      6.67 o 
  -2  -5   9       53.00       64.58      5.46 o 
  -1  -5   9        2.27        5.84      2.45 o 
   0  -5   9        9.86        8.10      2.12 o 
   1  -5   9       62.69       62.50      5.70 o 
   2  -5   9       19.98       17.82      3.12 o 
   3  -5   9        0.33        4.91      2.13 o 
   4  -5   9       89.20      104.53      7.58 o 
   5  -5   9       14.02       11.56      4.30 o 
   6  -5   9       33.24       21.17      5.85 o 
   7  -5   9        0.01        2.33      2.81 o 
  -8  -4   9        9.67        7.78      3.65 o 
  -7  -4   9        4.89        3.86      3.48 o 
  -6  -4   9       24.50       22.83      4.00 o 
  -5  -4   9        0.52        1.22      1.97 o 
  -4  -4   9       20.46       13.23      3.00 o 
  -3  -4   9       54.56       58.90      5.33 o 
  -2  -4   9        1.58        2.16      1.75 o 
  -1  -4   9      470.74      473.20     11.19 o 
   0  -4   9       80.29       83.76      3.57 o 
   1  -4   9       57.84       63.96      3.95 o 
   2  -4   9       19.35       16.75      3.81 o 
   3  -4   9       98.42      103.64      4.67 o 
   4  -4   9      144.24      145.57     20.45 o 
   5  -4   9       69.52       68.48      5.81 o 
   6  -4   9       93.51       88.74     11.20 o 
   7  -4   9       16.58       25.59      4.64 o 
   8  -4   9       13.43       11.18      4.27 o 
  -8  -3   9        0.92       -1.73      2.39 o 
  -7  -3   9       28.55       22.44      4.50 o 
  -6  -3   9        1.22        1.11      1.82 o 
  -5  -3   9       76.67       56.63      7.76 o 
  -4  -3   9        0.69        3.32      2.25 o 
  -3  -3   9       25.89       21.35      3.20 o 
  -2  -3   9      170.34      168.71      5.32 o 
  -1  -3   9        1.26        2.03      1.16 o 
   0  -3   9      247.66      243.32      5.11 o 
   1  -3   9      363.51      337.71      6.57 o 
   2  -3   9        7.06        5.98      3.39 o 
   3  -3   9       89.15       89.04      4.55 o 
   4  -3   9       73.96       70.87      5.27 o 
   5  -3   9       61.10       61.85      6.92 o 
   6  -3   9        3.04        1.30      3.10 o 
   7  -3   9        1.12        3.98      2.84 o 
   8  -3   9       18.88       17.93      4.25 o 
  -8  -2   9        0.04       -0.94      3.26 o 
  -7  -2   9        7.66        2.32      2.66 o 
  -6  -2   9       59.89       68.39      8.46 o 
  -5  -2   9        1.42       -0.70      1.56 o 
  -4  -2   9       21.55       23.39      3.40 o 
  -3  -2   9       80.99       71.66      4.86 o 
  -2  -2   9      260.54      255.90      6.17 o 
  -1  -2   9        1.40        2.60      1.02 o 
   0  -2   9      445.98      458.14      6.48 o 
   1  -2   9       41.94       36.05      1.94 o 
   2  -2   9       62.81       79.29      4.09 o 
   3  -2   9        1.44        0.53      1.34 o 
   4  -2   9        5.90        7.93      1.68 o 
   5  -2   9      352.98      350.86      9.64 o 
   6  -2   9       26.55       15.07      2.90 o 
   7  -2   9      368.41      384.84     27.79 o 
   8  -2   9       85.64       86.05      7.77 o 
   9  -2   9       68.83       71.89      9.67 o 
  -8  -1   9        5.14        5.71      3.02 o 
  -7  -1   9        1.32        4.41      2.24 o 
  -6  -1   9       18.61       15.40      3.33 o 
  -5  -1   9       98.63       93.09      6.01 o 
  -4  -1   9       43.68       43.50      3.84 o 
  -3  -1   9      711.73      720.63     13.90 o 
  -2  -1   9       11.23       10.40      1.55 o 
  -1  -1   9        6.02        7.20      1.21 o 
   0  -1   9      579.86      537.68      6.42 o 
   1  -1   9        7.85       17.55      1.38 o 
   2  -1   9      368.83      350.01      5.30 o 
   3  -1   9      566.15      486.33     10.01 o 
   4  -1   9       67.98       69.02      3.47 o 
   5  -1   9       65.23       54.10      4.48 o 
   6  -1   9       79.55       75.76      5.41 o 
   7  -1   9       92.99       89.02      8.25 o 
   8  -1   9       43.51       43.03      5.32 o 
   9  -1   9        5.70        5.77      2.89 o 
  -8   0   9       44.23       37.58      6.80 o 
  -7   0   9        2.52       -2.09      2.09 o 
  -6   0   9        7.54        4.36      3.31 o 
  -5   0   9        9.23       14.16      2.88 o 
  -4   0   9        1.03        1.16      1.10 o 
  -3   0   9        4.83        5.12      1.53 o 
  -2   0   9       17.57       17.06      2.55 o 
  -1   0   9      299.61      320.73      5.69 o 
   0   0   9      369.30      341.58      5.01 o 
   1   0   9        1.14        0.52      0.67 o 
   2   0   9       51.54       44.15      1.63 o 
   3   0   9      135.68      138.91      3.64 o 
   4   0   9        2.12        1.25      0.95 o 
   5   0   9      329.46      303.05      8.34 o 
   6   0   9      176.56      177.76      6.61 o 
   7   0   9        1.44        0.28      2.02 o 
   8   0   9      142.65      143.63      7.89 o 
   9   0   9       63.40       56.06      6.37 o 
  10   0   9        0.57        2.81      2.67 o 
  -8   1   9       16.70       22.71      4.03 o 
  -7   1   9        7.02        2.02      3.44 o 
  -6   1   9       52.30       52.49      6.37 o 
  -5   1   9        3.46        3.35      1.68 o 
  -4   1   9      166.40      156.01      5.80 o 
  -3   1   9        0.56        0.98      0.90 o 
  -2   1   9        7.38        9.01      1.41 o 
  -1   1   9      276.82      265.81      5.71 o 
   0   1   9       34.48       39.99      1.93 o 
   1   1   9        0.26        0.66      0.57 o 
   2   1   9       97.36      112.02      2.22 o 
   3   1   9      259.36      256.45      3.50 o 
   4   1   9        0.45        2.99      0.92 o 
   5   1   9       55.52       32.96      2.12 o 
   6   1   9      148.75      167.76      5.41 o 
   7   1   9       50.26       54.37      4.56 o 
   8   1   9       49.88       39.39      4.14 o 
   9   1   9        1.76        1.78      2.26 o 
  10   1   9        4.04        5.16      2.84 o 
  -8   2   9        0.35        5.49      2.83 o 
  -7   2   9        1.24       -2.15      2.97 o 
  -6   2   9       20.48       22.05      3.25 o 
  -5   2   9       29.81       27.75      2.95 o 
  -4   2   9      173.73      171.69      5.86 o 
  -3   2   9       12.04       10.01      1.74 o 
  -2   2   9      198.66      194.65      6.04 o 
  -1   2   9       12.07       11.08      2.08 o 
   0   2   9      247.76      257.26      4.63 o 
   1   2   9     1739.55     1657.52     12.91 o 
   2   2   9      124.99      128.79      2.55 o 
   3   2   9      116.82      101.08      2.18 o 
   4   2   9       27.90       37.18      2.08 o 
   5   2   9       13.82       13.89      1.57 o 
   6   2   9       67.92       59.82      3.76 o 
   7   2   9      122.79      111.08      5.25 o 
   8   2   9       24.79       26.51      4.03 o 
   9   2   9       61.98       58.36      4.99 o 
  10   2   9       18.24       17.01      3.81 o 
  -8   3   9        6.34        6.68      2.75 o 
  -7   3   9        1.11       -0.93      1.61 o 
  -6   3   9        0.49        0.51      1.41 o 
  -5   3   9       56.64       61.77      4.00 o 
  -4   3   9       17.81       18.14      1.95 o 
  -3   3   9       57.00       49.55      3.76 o 
  -2   3   9      188.85      180.32      5.79 o 
  -1   3   9        0.46        1.03      1.17 o 
   0   3   9        0.54       -0.31      0.56 o 
   1   3   9        5.30        6.14      0.90 o 
   2   3   9       44.26       52.85      1.94 o 
   3   3   9      103.01      104.48      2.05 o 
   4   3   9        3.98        2.90      1.05 o 
   5   3   9      435.55      410.66      8.93 o 
   6   3   9       48.52       44.24      4.65 o 
   7   3   9        6.26        4.45      1.92 o 
   8   3   9        2.36       -0.54      1.71 o 
   9   3   9       76.71       85.87     15.88 o 
  10   3   9       10.21        7.57      4.28 o 
  -8   4   9        5.89        9.90      3.08 o 
  -7   4   9      120.55      156.89      6.29 o 
  -6   4   9        0.91        1.97      1.48 o 
  -5   4   9       20.88       18.65      4.08 o 
  -4   4   9        2.81        3.50      1.24 o 
  -3   4   9       35.81       33.11      2.68 o 
  -2   4   9       51.32       41.02      4.00 o 
  -1   4   9       73.30       70.54      3.69 o 
   0   4   9      298.95      280.76      6.13 o 
   1   4   9      432.80      434.81      5.52 o 
   2   4   9     1325.63     1291.07     12.13 o 
   3   4   9     2708.48     2590.22     18.83 o 
   4   4   9      439.37      430.69      5.99 o 
   5   4   9      546.98      495.42     17.60 o 
   6   4   9       21.71       23.17      2.81 o 
   7   4   9       47.12       51.16      4.13 o 
   8   4   9        0.26        0.51      1.75 o 
   9   4   9       13.99       16.16      5.61 o 
  10   4   9        0.46        1.22      3.94 o 
  11   4   9       58.80       67.95     10.60 o 
  -7   5   9        1.04       11.26      4.41 o 
  -6   5   9       55.43       50.39      4.88 o 
  -5   5   9        0.44        0.63      1.22 o 
  -4   5   9       13.07       18.77      2.18 o 
  -3   5   9       35.54       44.47      3.03 o 
  -2   5   9       11.73        6.94      1.53 o 
  -1   5   9      145.51      112.45      4.68 o 
   0   5   9       10.35       10.50      1.72 o 
   1   5   9        4.53        6.97      1.89 o 
   2   5   9      357.23      351.24      5.59 o 
   3   5   9      235.94      249.48      4.40 o 
   4   5   9       84.78       88.11      2.89 o 
   5   5   9      246.34      235.97      5.96 o 
   6   5   9        8.67        5.75      1.91 o 
   7   5   9       80.11       85.25      4.68 o 
   8   5   9       20.47       16.27      3.95 o 
   9   5   9       12.84        9.28      4.63 o 
  10   5   9       79.01       77.25     10.86 o 
  11   5   9        3.34        1.49      4.68 o 
  -7   6   9       14.00        7.93      6.07 o 
  -6   6   9        8.30        8.00      2.53 o 
  -5   6   9      114.70      133.54      5.87 o 
  -4   6   9       36.02       37.71      3.18 o 
  -3   6   9        0.05        2.35      1.02 o 
  -2   6   9       39.40       31.17      2.95 o 
  -1   6   9        4.98        1.74      1.86 o 
   0   6   9      188.87      200.75      6.40 o 
   1   6   9       89.74       85.51      3.62 o 
   2   6   9        2.97        2.18      0.98 o 
   3   6   9     1159.66     1134.09     11.53 o 
   4   6   9      310.62      317.10      6.60 o 
   5   6   9      105.47       99.82      3.67 o 
   6   6   9        0.11        0.41      1.07 o 
   7   6   9       25.04       27.37      4.90 o 
   8   6   9       50.55       54.28      5.84 o 
   9   6   9        3.46        4.68      3.70 o 
  10   6   9       82.42       88.39     11.72 o 
  -6   7   9       32.48       39.78      4.66 o 
  -5   7   9        0.63        4.22      1.70 o 
  -4   7   9        2.10        2.72      1.51 o 
  -3   7   9       54.68       47.49      3.83 o 
  -2   7   9       58.94       62.72      3.69 o 
  -1   7   9       46.45       41.42      3.85 o 
   0   7   9      785.94      705.72     16.50 o 
   1   7   9      202.68      159.67      5.10 o 
   2   7   9      118.48      100.08      3.39 o 
   3   7   9       97.89       93.21      3.39 o 
   4   7   9       14.09       15.54      2.01 o 
   5   7   9      210.00      220.33      5.55 o 
   6   7   9        4.01        3.75      1.86 o 
   7   7   9       40.43       34.85      4.73 o 
   8   7   9       13.67       11.75      3.49 o 
   9   7   9        2.93        4.44      4.31 o 
  10   7   9        7.89        9.03      5.35 o 
  -6   8   9        0.14        1.95      2.14 o 
  -5   8   9       60.44       70.67      5.56 o 
  -4   8   9       37.25       35.81      3.41 o 
  -3   8   9        1.17        1.68      1.65 o 
  -2   8   9       31.49       28.70      3.06 o 
  -1   8   9       40.96       38.40      3.59 o 
   0   8   9       31.89       30.33      4.44 o 
   1   8   9        1.35        0.83      1.51 o 
   2   8   9       45.67       53.00      4.21 o 
   3   8   9        8.21        4.00      1.87 o 
   4   8   9       13.88       25.40      3.00 o 
   5   8   9      157.16      141.64      5.30 o 
   6   8   9       44.45       49.69      4.17 o 
   7   8   9        0.03       -3.32      3.32 o 
   8   8   9       28.95       23.66      4.57 o 
   9   8   9      207.42      217.62     17.66 o 
  10   8   9        1.92        4.27      4.81 o 
  -5   9   9        0.03        2.43      1.94 o 
  -4   9   9        3.76        3.15      2.35 o 
  -3   9   9        8.51        6.54      1.96 o 
  -2   9   9       29.78       24.70      3.10 o 
  -1   9   9       21.54       15.15      2.56 o 
   0   9   9       12.63       11.07      3.00 o 
   1   9   9       53.34       44.90      4.25 o 
   2   9   9      217.29      199.93     20.95 o 
   3   9   9      177.32      154.11      5.39 o 
   4   9   9       78.25       68.74      6.25 o 
   5   9   9       24.14       26.15      3.53 o 
   6   9   9       71.21       66.75      4.45 o 
   7   9   9       65.54       75.11      8.96 o 
   8   9   9       12.61       24.17      6.85 o 
   9   9   9        0.60       -3.84      3.84 o 
  10   9   9       10.07       -0.01      6.48 o 
  -4  10   9        8.48        5.13      2.90 o 
  -3  10   9       54.43       62.82      9.36 o 
  -2  10   9      120.23      118.96      8.06 o 
  -1  10   9        3.78        5.95      2.10 o 
   0  10   9      121.26      117.66      5.75 o 
   1  10   9        6.82        4.98      2.16 o 
   2  10   9        3.23        1.36      2.28 o 
   3  10   9        2.13        3.55      1.96 o 
   4  10   9       51.51       62.79      5.09 o 
   5  10   9       10.86        9.90      2.98 o 
   6  10   9       80.12       81.52      4.78 o 
   7  10   9       49.54       42.79      7.61 o 
   8  10   9        9.96       15.74      6.19 o 
   9  10   9        5.81        5.20      5.98 o 
  -3  11   9        2.26        2.69      4.01 o 
  -2  11   9        1.52        3.46      2.65 o 
  -1  11   9       12.17        9.71      3.37 o 
   0  11   9       39.95       33.07      6.26 o 
   1  11   9        2.23        0.78      2.40 o 
   2  11   9       73.96       86.97      7.33 o 
   3  11   9      105.97       83.80      8.45 o 
   4  11   9        8.21        8.20      4.40 o 
   5  11   9        6.60        4.13      2.84 o 
   6  11   9       17.18       18.93      3.44 o 
   7  11   9       76.86       58.11      8.21 o 
   8  11   9        8.90        2.58      5.15 o 
  -2  12   9       12.59        9.80      4.45 o 
  -1  12   9       18.27       12.65      3.87 o 
   0  12   9        1.93        5.09      2.80 o 
   1  12   9        2.55        0.04      2.84 o 
   2  12   9       29.83       26.54      7.22 o 
   3  12   9       32.72       42.77      7.30 o 
   4  12   9       31.94       19.62      5.95 o 
   5  12   9      188.09      196.49      8.28 o 
   6  12   9       20.83       20.04      3.80 o 
   7  12   9       13.17       12.16      5.55 o 
   1  13   9        4.52       11.01      7.18 o 
   2  13   9       32.63       30.26      6.83 o 
   3  13   9        1.17        8.44      4.80 o 
   4  13   9       79.28       93.88      9.30 o 
   5  13   9       35.85       35.17      4.68 o 
  -1  -8  10        0.22        1.40      4.45 o 
   0  -8  10       48.43       56.50      8.59 o 
  -4  -7  10        8.83       10.21      5.56 o 
  -3  -7  10        7.00        5.79      5.30 o 
  -2  -7  10       36.85       47.82      7.93 o 
  -1  -7  10       36.41       47.26      7.44 o 
   0  -7  10        1.79        1.90      3.82 o 
   1  -7  10        9.71       10.83      3.56 o 
   2  -7  10       46.90       50.93      9.85 o 
   3  -7  10        6.47        7.43      5.37 o 
  -5  -6  10      114.65      102.19      9.99 o 
  -4  -6  10        0.40        2.53      3.15 o 
  -3  -6  10       31.28       30.96     11.35 o 
  -2  -6  10       23.11       21.91      5.79 o 
  -1  -6  10       23.62       22.78      5.63 o 
   0  -6  10       36.12       32.10      3.45 o 
   1  -6  10       29.70       34.24      3.91 o 
   2  -6  10        3.09        1.31      2.12 o 
   3  -6  10       52.54       72.54      7.12 o 
   4  -6  10       99.55      109.48     10.42 o 
   5  -6  10       30.18       48.59     16.64 o 
  -6  -5  10      106.42      118.85     10.34 o 
  -5  -5  10       89.68       87.97     11.53 o 
  -4  -5  10        6.05        6.47      2.90 o 
  -3  -5  10      256.22      246.07     14.60 o 
  -2  -5  10       80.86       84.20      6.92 o 
  -1  -5  10        9.65        6.48      2.62 o 
   0  -5  10       22.59       21.42      2.82 o 
   1  -5  10       53.10       49.15      7.19 o 
   2  -5  10        0.06       -0.28      1.85 o 
   3  -5  10      222.21      223.09      7.26 o 
   4  -5  10      120.87      128.55     14.83 o 
   5  -5  10       46.71       59.31      8.64 o 
   6  -5  10        3.30        1.36      3.15 o 
  -7  -4  10       38.45       31.66      5.75 o 
  -6  -4  10        2.62        5.35      5.85 o 
  -5  -4  10        6.56        6.88      2.79 o 
  -4  -4  10       83.75       71.82     10.36 o 
  -3  -4  10       23.75       15.68      4.08 o 
  -2  -4  10       65.89       82.94      7.83 o 
  -1  -4  10       68.19       67.75      4.27 o 
   0  -4  10        3.01        3.97      1.56 o 
   1  -4  10        6.05        7.32      2.11 o 
   2  -4  10       31.52       34.86      3.68 o 
   3  -4  10       67.07       69.81      6.36 o 
   4  -4  10       20.71       22.66      4.65 o 
   5  -4  10       33.14       29.09     11.66 o 
   6  -4  10        9.68       14.86     10.91 o 
   7  -4  10       24.14       21.52      5.67 o 
  -7  -3  10        0.08        2.31      2.98 o 
  -6  -3  10        5.70        5.23      2.86 o 
  -5  -3  10      119.21      111.79     10.60 o 
  -4  -3  10      139.50      141.63      9.68 o 
  -3  -3  10       21.83       23.96      4.51 o 
  -2  -3  10        5.00        4.13      2.03 o 
  -1  -3  10       16.08       16.43      2.27 o 
   0  -3  10      190.39      182.96      4.19 o 
   1  -3  10       66.98       75.50      4.33 o 
   2  -3  10      103.28      106.97      4.91 o 
   3  -3  10      157.33      136.73      5.46 o 
   4  -3  10       35.54       36.28      7.06 o 
   5  -3  10      406.34      423.98     13.98 o 
   6  -3  10       34.97       50.15     12.43 o 
   7  -3  10       48.50       48.63      9.66 o 
   8  -3  10        1.83        2.12      2.64 o 
  -8  -2  10       36.71       52.44      7.78 o 
  -7  -2  10       42.38        5.23      5.85 o 
  -6  -2  10        5.51        0.91      1.98 o 
  -5  -2  10      117.87      132.55      8.82 o 
  -4  -2  10       67.04       46.63      6.15 o 
  -3  -2  10       15.65       14.52      3.53 o 
  -2  -2  10       22.72       19.16      2.85 o 
  -1  -2  10       71.37       70.81      4.18 o 
   0  -2  10      205.82      190.50      4.69 o 
   1  -2  10      101.43       81.88      3.50 o 
   2  -2  10       41.02       47.06      4.00 o 
   3  -2  10       15.55       25.39      6.83 o 
   4  -2  10       49.00       59.84      3.84 o 
   5  -2  10        1.67        2.37      2.82 o 
   6  -2  10      324.76      343.84     12.82 o 
   7  -2  10        1.48        5.65      6.17 o 
   8  -2  10       30.19       23.55      4.64 o 
  -6  -1  10        2.17        5.85      2.13 o 
  -5  -1  10       41.85       31.54      4.87 o 
  -4  -1  10       73.73       58.30      7.51 o 
  -3  -1  10       88.50       84.55      8.69 o 
  -2  -1  10       45.41       53.59      4.40 o 
  -1  -1  10       43.58       42.19      2.62 o 
   0  -1  10       59.23       64.83      3.41 o 
   1  -1  10      704.47      658.80      7.77 o 
   2  -1  10        1.16        1.47      1.36 o 
   3  -1  10      312.16      298.18      7.68 o 
   4  -1  10       22.55       29.61      3.07 o 
   5  -1  10      108.34       98.50     14.89 o 
   6  -1  10      253.15      287.10     13.10 o 
   7  -1  10        0.12       -2.95      3.45 o 
   8  -1  10       11.56        8.92      3.32 o 
   9  -1  10        1.03        1.84      2.84 o 
  -8   0  10       21.38        0.55      4.63 o 
  -7   0  10        4.95       12.92      4.01 o 
  -6   0  10       55.60       51.72      7.94 o 
  -5   0  10        0.03       -2.20      2.51 o 
  -4   0  10       31.38       38.02      3.83 o 
  -3   0  10        2.03        1.49      1.30 o 
  -2   0  10      321.79      312.94      8.69 o 
  -1   0  10      169.98      163.90      4.15 o 
   0   0  10        0.42        1.15      0.87 o 
   1   0  10      438.27      401.69      6.82 o 
   2   0  10        7.42       11.49      1.56 o 
   3   0  10      232.81      176.75      5.78 o 
   4   0  10        6.76        4.51      1.41 o 
   5   0  10       90.07      105.85      6.49 o 
   6   0  10       16.34       18.26      3.09 o 
   7   0  10      161.04      160.20      6.92 o 
   8   0  10       90.44       91.78      7.88 o 
   9   0  10        7.37        9.71      3.37 o 
  -8   1  10       14.50       17.07      4.35 o 
  -7   1  10        0.19       -1.52      2.14 o 
  -6   1  10        4.56        6.06      2.37 o 
  -5   1  10       47.71       43.83      3.99 o 
  -4   1  10      155.71      173.76      6.41 o 
  -3   1  10      119.01      123.51      5.32 o 
  -2   1  10      470.36      455.29      8.38 o 
  -1   1  10      935.72      886.50     12.41 o 
   0   1  10        6.73        9.62      1.77 o 
   1   1  10       37.62       36.56      1.91 o 
   2   1  10       73.71       79.24      2.49 o 
   3   1  10        4.88        1.51      1.89 o 
   4   1  10        9.47       17.23      2.08 o 
   5   1  10       39.38       36.42      3.43 o 
   6   1  10       14.18        5.84      2.07 o 
   7   1  10      239.14      237.18     10.07 o 
   8   1  10       22.73       29.76      6.70 o 
   9   1  10        3.46        1.25      2.49 o 
  10   1  10       20.38       16.69      5.79 o 
  -8   2  10        0.71        2.66      3.06 o 
  -7   2  10        3.35        2.34      2.47 o 
  -6   2  10       42.48       49.63      4.28 o 
  -5   2  10       22.40       17.23      4.00 o 
  -4   2  10       22.01       19.93      2.58 o 
  -3   2  10        7.59        7.99      1.91 o 
  -2   2  10        1.20        0.01      1.02 o 
  -1   2  10      198.79      203.16      9.01 o 
   0   2  10       70.33       71.87      3.47 o 
   1   2  10        8.11        8.80      1.18 o 
   2   2  10      170.10      155.03      4.23 o 
   3   2  10       67.95       54.61      3.59 o 
   4   2  10       56.34       68.52      3.12 o 
   5   2  10       43.32       34.23      2.44 o 
   6   2  10       44.31       37.34      3.23 o 
   7   2  10       91.50       80.51      7.00 o 
   8   2  10        0.79        2.11      1.84 o 
   9   2  10       30.64       32.70      3.98 o 
  10   2  10       14.88       16.26      4.14 o 
  -8   3  10        3.98        4.05      3.17 o 
  -7   3  10       12.53       10.86      3.67 o 
  -6   3  10        5.30        8.12      3.13 o 
  -5   3  10        0.06       -0.13      1.32 o 
  -4   3  10       26.18       24.25      2.94 o 
  -3   3  10      234.29      240.35      8.51 o 
  -2   3  10      105.49       98.85      5.44 o 
  -1   3  10       48.54       44.03      3.54 o 
   0   3  10      421.47      408.88      7.87 o 
   1   3  10     1514.38     1408.03     13.92 o 
   2   3  10       99.23       99.25      2.80 o 
   3   3  10       49.26       51.59      2.36 o 
   4   3  10      103.73      101.30      4.26 o 
   5   3  10        8.17        3.74      1.21 o 
   6   3  10       15.27       16.49      4.83 o 
   7   3  10        4.42        3.77      2.00 o 
   8   3  10       69.80       73.76      5.32 o 
   9   3  10       19.21       13.77      3.60 o 
  10   3  10        5.65        3.33      4.69 o 
  -7   4  10       19.55       10.90      2.90 o 
  -6   4  10        0.69        0.28      2.84 o 
  -5   4  10        0.31        2.11      1.46 o 
  -4   4  10       84.95       78.15      5.27 o 
  -3   4  10       76.05       68.88      5.48 o 
  -2   4  10       10.77        9.93      2.89 o 
  -1   4  10       36.86       32.52      3.42 o 
   0   4  10       71.85       71.90      3.34 o 
   1   4  10      876.86      862.68     12.69 o 
   2   4  10       39.51       36.64      2.22 o 
   3   4  10     1024.09      999.69     10.52 o 
   4   4  10      100.65      100.05      4.27 o 
   5   4  10       28.23       27.45      2.46 o 
   6   4  10       77.33       83.10      4.85 o 
   7   4  10       11.51       10.92      2.40 o 
   8   4  10      189.97      199.69     11.80 o 
   9   4  10        3.43        3.10      3.75 o 
  10   4  10       50.25       36.61      8.04 o 
  -7   5  10       15.26        9.51      6.26 o 
  -6   5  10        1.60       -0.69      1.64 o 
  -5   5  10        8.87        6.71      1.72 o 
  -4   5  10       19.89       18.42      2.34 o 
  -3   5  10        0.89        0.73      1.09 o 
  -2   5  10      284.98      281.39      9.61 o 
  -1   5  10       75.40       71.33     12.59 o 
   0   5  10       50.86       55.14      4.68 o 
   1   5  10      237.02      204.92      5.52 o 
   2   5  10       28.58       21.45      1.67 o 
   3   5  10        0.03        1.25      0.87 o 
   4   5  10       16.19       12.76      4.27 o 
   5   5  10      256.64      260.04      6.74 o 
   6   5  10       42.70       33.34      3.63 o 
   7   5  10        1.47        2.75      1.75 o 
   8   5  10       37.20       37.32     12.71 o 
   9   5  10       35.93       24.38      6.60 o 
  10   5  10       28.83       18.81      6.51 o 
  -7   6  10       24.07       26.96      4.10 o 
  -6   6  10       45.55       58.42      5.64 o 
  -5   6  10       20.11       20.83      5.15 o 
  -4   6  10       22.31       29.28      3.29 o 
  -3   6  10        6.70        4.89      1.51 o 
  -2   6  10      158.07      142.24      6.92 o 
  -1   6  10       20.08       15.79      3.20 o 
   0   6  10      114.83      100.76      5.70 o 
   1   6  10        2.96        3.74      1.20 o 
   2   6  10      420.00      430.31      7.99 o 
   3   6  10      418.57      405.74      7.15 o 
   4   6  10       41.78       35.27      2.81 o 
   5   6  10        9.38        7.44      2.90 o 
   6   6  10       34.18       32.68      2.73 o 
   7   6  10        9.39       11.42      4.47 o 
   8   6  10       28.13       26.21      4.50 o 
   9   6  10       99.25      106.28      8.70 o 
  10   6  10        9.81        0.65      3.89 o 
  -6   7  10        5.85       10.18      3.02 o 
  -5   7  10        9.70       10.43      2.76 o 
  -4   7  10        0.43        0.54      1.25 o 
  -3   7  10        0.32        0.06      1.31 o 
  -2   7  10       47.22       47.07      3.84 o 
  -1   7  10      105.46       82.07      5.95 o 
   0   7  10       49.21       49.95      5.08 o 
   1   7  10       44.77       47.80      4.03 o 
   2   7  10        0.76        1.45      1.30 o 
   3   7  10       24.27       22.97      2.19 o 
   4   7  10        0.13        5.22      1.26 o 
   5   7  10       29.90       22.88      5.12 o 
   6   7  10       62.39       64.96      4.14 o 
   7   7  10       86.43       86.22      8.65 o 
   8   7  10       50.31       50.96      6.81 o 
   9   7  10       21.11       14.10      4.79 o 
  10   7  10       16.10        4.37      5.00 o 
  -5   8  10        0.02       -0.61      1.64 o 
  -4   8  10       12.06       12.53      7.86 o 
  -3   8  10        1.51        3.67      1.54 o 
  -2   8  10       14.39       18.55      4.41 o 
  -1   8  10      102.96       85.85      7.67 o 
   0   8  10       10.60        3.25      2.12 o 
   1   8  10       14.46       10.06      2.69 o 
   2   8  10       65.04       47.63      4.16 o 
   3   8  10        4.18        4.78      1.91 o 
   4   8  10      158.77      161.25      5.54 o 
   5   8  10        0.83        0.28      1.30 o 
   6   8  10       69.38       71.60      4.59 o 
   7   8  10      265.36      276.66     14.11 o 
   8   8  10        5.28       13.70      5.94 o 
   9   8  10       25.38       18.81      6.83 o 
  10   8  10       48.50       39.86      9.32 o 
  -5   9  10        0.60        0.39      2.00 o 
  -4   9  10       27.64       28.63     10.16 o 
  -3   9  10       11.42       11.23      5.22 o 
  -2   9  10        1.95        3.45      1.88 o 
  -1   9  10        7.49        3.89      2.30 o 
   0   9  10       56.88       49.01      5.55 o 
   1   9  10      143.02      113.96      5.64 o 
   2   9  10        7.67        8.18      2.45 o 
   3   9  10       14.38       15.55      2.54 o 
   4   9  10       18.65       20.65      2.80 o 
   5   9  10       15.26       13.85      3.23 o 
   6   9  10        7.44        9.02      2.39 o 
   7   9  10       84.72       74.96      9.22 o 
   8   9  10       26.56       47.14      8.40 o 
   9   9  10       46.05       50.52      9.45 o 
  -4  10  10       10.63        6.92      3.26 o 
  -3  10  10        1.30        1.13      2.42 o 
  -2  10  10      123.32      110.65      7.91 o 
  -1  10  10        2.22        2.92      1.96 o 
   0  10  10      116.75      125.48      7.68 o 
   1  10  10       79.49       80.31      7.66 o 
   2  10  10        8.58       16.03      3.74 o 
   3  10  10       11.08        8.95      2.98 o 
   4  10  10        0.53        1.62      2.10 o 
   5  10  10      136.56      152.60      7.02 o 
   6  10  10       11.20       13.76      3.07 o 
   7  10  10        0.06        8.27      4.19 o 
   8  10  10        0.42        1.59      4.31 o 
   9  10  10       41.56       36.53      8.46 o 
  -3  11  10        1.23        2.56      3.32 o 
  -2  11  10        7.37        8.27      3.45 o 
  -1  11  10        1.15        3.69      2.70 o 
   0  11  10        2.97        2.81      2.65 o 
   1  11  10       10.60       13.26      3.00 o 
   2  11  10       19.87       15.72      3.85 o 
   3  11  10       86.27      102.02      9.50 o 
   4  11  10        1.28        1.51      2.40 o 
   5  11  10        0.60        2.49      2.81 o 
   6  11  10        1.02        4.56      2.86 o 
   7  11  10        0.74       -1.66      3.08 o 
   8  11  10       34.45       47.48      7.80 o 
  -1  12  10        0.05        3.60      3.03 o 
   0  12  10        5.93        5.28      3.90 o 
   1  12  10        6.77       11.98      7.63 o 
   2  12  10       12.78       11.53      6.06 o 
   3  12  10       23.99       31.36      6.65 o 
   4  12  10       55.63       57.24      8.51 o 
   5  12  10        0.70        3.74      2.95 o 
   6  12  10      102.94      110.50     12.76 o 
   7  12  10      143.08      151.39     11.56 o 
   1  13  10       14.95       15.37      7.58 o 
   2  13  10        0.44       -0.17      5.18 o 
   3  13  10       36.30       34.29      7.39 o 
   4  13  10       10.87       10.17      5.31 o 
   5  13  10        0.04        5.38      4.46 o 
  -2  -7  11       60.46       56.04      9.19 o 
  -1  -7  11       24.36       27.52      6.05 o 
   0  -7  11        3.37        0.20      3.94 o 
   1  -7  11       41.02       45.20      5.38 o 
  -3  -6  11        8.97       15.80      5.61 o 
  -2  -6  11        2.69       11.58      5.10 o 
  -1  -6  11        2.69        6.50      3.84 o 
   0  -6  11       11.62       10.37      3.65 o 
   1  -6  11       16.64       20.15      6.79 o 
   2  -6  11        1.81        2.94      2.39 o 
   3  -6  11       29.79       26.13      5.07 o 
   4  -6  11       22.24       24.58      9.94 o 
  -5  -5  11       51.56       38.18      9.42 o 
  -4  -5  11        0.38       -2.79      4.91 o 
  -3  -5  11        2.75        1.92      2.60 o 
  -2  -5  11        2.05        1.45      2.99 o 
  -1  -5  11       21.89       25.93      5.47 o 
   0  -5  11       25.68       24.52      5.53 o 
   1  -5  11       43.13       55.56      6.35 o 
   2  -5  11      137.84      154.02      6.42 o 
   3  -5  11       27.14       20.74      4.67 o 
   4  -5  11        0.01        0.19      2.77 o 
   5  -5  11       39.75       48.52     12.47 o 
  -6  -4  11       10.32        9.91      6.08 o 
  -5  -4  11        0.00       -1.40      4.01 o 
  -4  -4  11       28.11       19.67      4.73 o 
  -3  -4  11        5.21        5.31      3.23 o 
  -2  -4  11       86.96       72.91      7.56 o 
  -1  -4  11       10.88       10.42      3.40 o 
   0  -4  11        0.27        3.07      2.18 o 
   1  -4  11       24.01       27.16      3.15 o 
   2  -4  11       45.41       47.69      4.39 o 
   3  -4  11       70.26       82.79      6.11 o 
   4  -4  11        9.28       11.86      3.57 o 
   5  -4  11       76.59       82.67     11.31 o 
   6  -4  11       60.81       51.36      6.92 o 
  -6  -3  11      152.72      148.51     12.86 o 
  -5  -3  11       87.41       98.16     12.60 o 
  -4  -3  11       82.05       82.40      8.66 o 
  -3  -3  11        1.64       -0.64      2.65 o 
  -2  -3  11        3.21        6.83      4.00 o 
  -1  -3  11       25.29       24.13      2.90 o 
   0  -3  11       27.59       31.39      3.46 o 
   1  -3  11      217.89      224.23      6.85 o 
   2  -3  11        9.13       11.42      3.11 o 
   3  -3  11      158.27      171.99      6.32 o 
   4  -3  11      584.11      603.25     17.31 o 
   5  -3  11        0.76        1.29      2.34 o 
   6  -3  11       18.43       27.17      5.34 o 
   7  -3  11        0.33        0.50      4.27 o 
  -7  -2  11        9.89        7.32      5.37 o 
  -6  -2  11       13.27       16.21      5.78 o 
  -5  -2  11       22.20       28.75      5.10 o 
  -4  -2  11       16.03       16.67      6.09 o 
  -3  -2  11        0.90        4.70      2.89 o 
  -2  -2  11       56.99       54.33      4.76 o 
  -1  -2  11      273.25      267.26      7.22 o 
   0  -2  11       23.93       29.39      2.99 o 
   1  -2  11      298.68      296.20      7.65 o 
   2  -2  11       29.17       27.16      3.09 o 
   3  -2  11       95.61       93.48      4.60 o 
   4  -2  11      107.78      115.48      5.80 o 
   5  -2  11       10.15       -0.73      3.15 o 
   6  -2  11        4.42        6.00      5.15 o 
   7  -2  11       16.01       15.40      4.39 o 
   8  -2  11       23.84       16.07      4.21 o 
  -6  -1  11       15.44       25.04      5.99 o 
  -5  -1  11        0.03        0.82      2.36 o 
  -4  -1  11      191.78      202.04     10.31 o 
  -3  -1  11       38.74       40.80      5.16 o 
  -2  -1  11      112.24      125.75      5.93 o 
  -1  -1  11        5.11        6.00      1.63 o 
   0  -1  11      131.82      131.95      3.98 o 
   1  -1  11       95.06       81.80      3.69 o 
   2  -1  11       75.75       84.54      4.57 o 
   3  -1  11        4.20        7.33      2.14 o 
   4  -1  11       14.35       19.28      3.22 o 
   5  -1  11      101.20      119.14     18.35 o 
   6  -1  11       30.42       35.90     10.53 o 
   7  -1  11       16.25       11.44      3.04 o 
   8  -1  11       60.36       45.04      6.33 o 
  -7   0  11       32.69       33.47      6.25 o 
  -6   0  11       43.32       49.85      5.84 o 
  -5   0  11        0.07        0.84      2.23 o 
  -4   0  11        7.09       10.41      2.40 o 
  -3   0  11       17.01       19.58      2.97 o 
  -2   0  11        1.96        2.86      1.56 o 
  -1   0  11       53.97       57.42      3.86 o 
   0   0  11       59.84       52.61      2.92 o 
   1   0  11       29.45       23.83      3.09 o 
   2   0  11       17.75       36.26      5.68 o 
   3   0  11        0.37        3.22      1.69 o 
   4   0  11      128.15      118.19      6.47 o 
   5   0  11       10.39       14.44      3.41 o 
   6   0  11       56.80       59.40     10.08 o 
   7   0  11       89.00       97.88      6.63 o 
   8   0  11        0.16        0.18      2.06 o 
   9   0  11      108.68      120.84     13.90 o 
  -6   1  11        1.85        1.44      2.16 o 
  -5   1  11        0.10        4.23      1.77 o 
  -4   1  11       74.63       74.03      5.45 o 
  -3   1  11      326.70      344.48      9.69 o 
  -2   1  11       20.39       15.74      3.33 o 
  -1   1  11       37.09       44.85      3.14 o 
   0   1  11      126.43      128.07      3.74 o 
   1   1  11        3.07        3.39      1.05 o 
   2   1  11      107.74      100.49      3.63 o 
   3   1  11      189.58      175.96      5.94 o 
   4   1  11        3.95        7.72      1.82 o 
   5   1  11       12.32       13.47      4.63 o 
   6   1  11      131.14      130.24     10.80 o 
   7   1  11       13.74       15.86      4.35 o 
   8   1  11       13.30       11.33      3.22 o 
   9   1  11       24.09       24.40      5.31 o 
  -7   2  11        5.68        2.18      2.40 o 
  -6   2  11       17.75       12.35      3.18 o 
  -5   2  11       77.46       72.66      4.95 o 
  -4   2  11        0.74       -0.99      0.99 o 
  -3   2  11        0.54        0.58      1.32 o 
  -2   2  11        2.40        1.58      1.32 o 
  -1   2  11      188.21      190.46      5.90 o 
   0   2  11      353.56      349.33      7.51 o 
   1   2  11       28.00       32.44      2.74 o 
   2   2  11        1.49        0.33      0.89 o 
   3   2  11       35.96       47.02      3.63 o 
   4   2  11       36.67       33.32      4.57 o 
   5   2  11       64.19       54.42      3.56 o 
   6   2  11      206.11      206.81      8.81 o 
   7   2  11        0.00       -0.41      1.79 o 
   8   2  11      155.78      155.77      7.41 o 
   9   2  11        6.27        4.53      3.49 o 
  10   2  11       26.33       23.48      4.87 o 
  -7   3  11        0.36        1.67      2.92 o 
  -6   3  11        6.42        5.44      4.85 o 
  -5   3  11        5.09        2.68      1.71 o 
  -4   3  11       76.50       67.09      4.59 o 
  -3   3  11        8.33        8.00      3.56 o 
  -2   3  11      212.69      234.82      8.91 o 
  -1   3  11      598.68      581.98     14.80 o 
   0   3  11       51.20       46.72      3.25 o 
   1   3  11      197.17      188.81      5.35 o 
   2   3  11      264.98      282.92      5.21 o 
   3   3  11      194.06      192.94      7.82 o 
   4   3  11        0.00        2.37      1.50 o 
   5   3  11       99.71      102.44      5.10 o 
   6   3  11       74.55       61.56      8.67 o 
   7   3  11        2.43        2.55      1.77 o 
   8   3  11      126.91      132.33      8.80 o 
   9   3  11        1.47        2.47      2.01 o 
  10   3  11        4.62        3.97      3.45 o 
  -7   4  11        1.12        4.07      2.50 o 
  -6   4  11        0.55        2.05      1.56 o 
  -5   4  11       20.60       18.98      3.58 o 
  -4   4  11      120.29      120.09      6.39 o 
  -3   4  11       78.12       71.27      5.37 o 
  -2   4  11        0.18        0.44      1.45 o 
  -1   4  11        2.99        2.42      1.63 o 
   0   4  11        1.74        1.20      1.11 o 
   1   4  11      179.43      178.89      5.26 o 
   2   4  11       59.71       55.71      3.28 o 
   3   4  11        0.65        2.44      1.22 o 
   4   4  11       42.83       49.49      3.78 o 
   5   4  11       32.10       32.65      3.07 o 
   6   4  11        6.42        7.11      2.60 o 
   7   4  11       83.90       66.06      5.15 o 
   8   4  11        3.20        1.78      2.34 o 
   9   4  11        5.71        6.12      4.45 o 
  10   4  11       29.45       25.15      7.25 o 
  -7   5  11        3.34        8.05      3.65 o 
  -6   5  11        2.04        3.20      2.67 o 
  -5   5  11        9.84        8.08      2.55 o 
  -4   5  11        3.75        4.25      1.82 o 
  -3   5  11        0.55        2.18      1.70 o 
  -2   5  11       32.66       31.88      4.11 o 
  -1   5  11        1.58        4.19      1.86 o 
   0   5  11       46.66       43.33      4.76 o 
   1   5  11        1.91        2.77      1.30 o 
   2   5  11        0.61       -0.74      0.89 o 
   3   5  11       51.91       59.71      3.21 o 
   4   5  11      485.45      462.32      9.76 o 
   5   5  11       44.02       47.08      3.62 o 
   6   5  11      124.38      130.43      4.64 o 
   7   5  11      102.89      117.37      8.96 o 
   8   5  11       19.60       14.12      3.04 o 
   9   5  11      113.85      107.63     15.30 o 
  10   5  11        0.36       -0.75      4.13 o 
  -6   6  11       14.48       10.67      6.09 o 
  -5   6  11        0.36        1.66      1.82 o 
  -4   6  11       28.40       25.83      3.86 o 
  -3   6  11       51.73       48.86      7.74 o 
  -2   6  11        0.01        1.59      1.76 o 
  -1   6  11       52.18       55.18      5.47 o 
   0   6  11      291.39      271.44     10.57 o 
   1   6  11       78.35       82.23      4.75 o 
   2   6  11      113.44      106.84      4.27 o 
   3   6  11      134.36      133.62      5.92 o 
   4   6  11      156.31      162.30      8.20 o 
   5   6  11       14.61       11.49      2.08 o 
   6   6  11       62.33       66.89      3.72 o 
   7   6  11        0.01        4.69      2.74 o 
   8   6  11       74.26       68.28      9.59 o 
   9   6  11        6.43        3.63      3.53 o 
  10   6  11      136.58      141.91     13.57 o 
  -6   7  11       13.76       10.06      3.14 o 
  -5   7  11        1.18        6.61      6.14 o 
  -4   7  11        2.20        2.54      1.58 o 
  -3   7  11       11.47       12.58      3.15 o 
  -2   7  11        2.23        0.16      1.55 o 
  -1   7  11        0.37        0.76      1.80 o 
   0   7  11        3.43        3.95      2.19 o 
   1   7  11       15.59       22.14      4.40 o 
   2   7  11       13.74       11.12      2.28 o 
   3   7  11       63.16       63.97      3.81 o 
   4   7  11        7.15        7.04      1.81 o 
   5   7  11      394.24      392.34      9.01 o 
   6   7  11        5.14        4.77      1.74 o 
   7   7  11      163.94      148.19     10.53 o 
   8   7  11       25.41       24.44      7.29 o 
   9   7  11        0.50        5.63      5.77 o 
  10   7  11       69.15       90.48     12.20 o 
  -5   8  11        0.48        1.53      3.00 o 
  -4   8  11        7.00        5.56      2.59 o 
  -3   8  11        0.96       -0.33      1.75 o 
  -2   8  11       24.73       25.34      4.28 o 
  -1   8  11       33.97       25.95      4.27 o 
   0   8  11       70.10       70.51      6.44 o 
   1   8  11       79.71       78.71      5.45 o 
   2   8  11      147.75      137.35      5.98 o 
   3   8  11       39.12       36.67      4.92 o 
   4   8  11       58.10       66.07      4.16 o 
   5   8  11       12.37        9.05      2.31 o 
   6   8  11        0.18        4.33      3.52 o 
   7   8  11        9.49        5.23      4.90 o 
   8   8  11        8.17       10.71      5.58 o 
   9   8  11        0.71        2.21      5.67 o 
  -4   9  11       34.13       27.95      6.12 o 
  -3   9  11        1.13        1.31      2.35 o 
  -2   9  11       23.96       27.95      4.50 o 
  -1   9  11        1.50       -1.01      2.01 o 
   0   9  11       26.92       24.41      4.26 o 
   1   9  11        2.02        2.37      1.86 o 
   2   9  11        7.80        3.92      2.10 o 
   3   9  11       18.51       19.69      3.64 o 
   4   9  11        7.57       10.44      2.09 o 
   5   9  11       11.64       13.14      5.60 o 
   6   9  11       22.46       20.12      3.18 o 
   7   9  11       63.81       72.23      9.12 o 
   8   9  11        1.75        0.13      4.32 o 
   9   9  11      110.72      123.29     11.70 o 
  -3  10  11        3.72        2.93      2.65 o 
  -2  10  11       32.27       45.98      7.22 o 
  -1  10  11        4.14        2.30      2.26 o 
   0  10  11        2.94        2.04      2.28 o 
   1  10  11        0.18        1.24      2.11 o 
   2  10  11        0.67        2.45      3.50 o 
   3  10  11       17.16       25.30      4.28 o 
   4  10  11        4.08        8.41      2.67 o 
   5  10  11        3.58        8.34      3.07 o 
   6  10  11        6.13        6.47      2.77 o 
   7  10  11       15.70       21.36      5.15 o 
   8  10  11       22.39       16.68      5.92 o 
  -2  11  11        0.95        7.67      3.47 o 
  -1  11  11       31.62       33.86      6.03 o 
   0  11  11        4.42        4.69      2.85 o 
   1  11  11       73.93       90.73      6.66 o 
   2  11  11       20.24       16.83      4.17 o 
   3  11  11       20.50       22.14      6.26 o 
   4  11  11       79.37       92.49      8.02 o 
   5  11  11       15.44       14.54      4.67 o 
   6  11  11      316.43      353.02     14.70 o 
   7  11  11        0.69        5.28      5.06 o 
   8  11  11       81.32       80.68      8.33 o 
  -1  12  11       16.83        6.60      5.72 o 
   0  12  11        2.18        6.64      3.52 o 
   1  12  11        9.39        7.62      6.35 o 
   2  12  11        5.91       10.98      6.35 o 
   3  12  11       28.90       31.78      7.20 o 
   4  12  11        6.08       11.45      4.23 o 
   5  12  11      163.38      181.36      7.98 o 
   6  12  11        0.72        2.40      2.82 o 
   3  13  11       22.95       20.92      6.25 o 
  -2  -6  12       19.43       30.63      7.37 o 
  -1  -6  12       60.07       72.44      9.52 o 
   0  -6  12       76.03       63.51      8.76 o 
   1  -6  12        0.74        1.22      3.84 o 
   2  -6  12       11.05       12.62      4.33 o 
  -4  -5  12        8.87        5.60      5.93 o 
  -3  -5  12        7.08       17.87      5.86 o 
  -2  -5  12        0.33        4.02      3.38 o 
  -1  -5  12       11.16       11.04      4.39 o 
   0  -5  12        0.15        2.64      3.27 o 
   1  -5  12        0.05        2.09      5.89 o 
   2  -5  12        0.26        5.52      2.99 o 
   3  -5  12       13.38       14.07      4.23 o 
   4  -5  12       53.97       53.18      6.58 o 
  -5  -4  12       10.36       -1.55      4.90 o 
  -4  -4  12       12.50        8.15      5.78 o 
  -3  -4  12        0.72        3.31      3.19 o 
  -2  -4  12        4.33        1.95      2.72 o 
  -1  -4  12       28.08       23.60      5.65 o 
   0  -4  12       25.13       18.80      3.76 o 
   1  -4  12      114.55      117.15      5.24 o 
   2  -4  12       75.84       78.48      5.61 o 
   3  -4  12       71.61       65.54      4.81 o 
   4  -4  12        7.34       30.40      7.24 o 
   5  -4  12       56.62       59.34     17.09 o 
  -5  -3  12        5.43        1.80      4.87 o 
  -4  -3  12        6.33        8.71      5.51 o 
  -3  -3  12       25.55       26.33      5.27 o 
  -2  -3  12        0.72        3.22      2.32 o 
  -1  -3  12       20.12       23.52      3.03 o 
   0  -3  12      110.71      111.09      7.64 o 
   1  -3  12        0.61        6.07      2.09 o 
   2  -3  12       80.38       86.52      5.10 o 
   3  -3  12       37.26       39.35      4.04 o 
   4  -3  12        0.00       -2.41      2.41 o 
   5  -3  12       12.18       12.71      5.55 o 
   6  -3  12        0.55       -0.21      3.71 o 
  -6  -2  12       61.15       72.38     11.07 o 
  -5  -2  12        2.15       -0.34      4.47 o 
  -4  -2  12       54.02       53.40      7.18 o 
  -3  -2  12       58.73       49.98      6.83 o 
  -2  -2  12        2.95        3.85      2.60 o 
  -1  -2  12      224.38      227.85      6.96 o 
   0  -2  12       40.91       39.43      6.12 o 
   1  -2  12       57.11       57.24      4.16 o 
   2  -2  12      269.82      275.86      7.92 o 
   3  -2  12       37.54       30.96      3.59 o 
   4  -2  12        0.30        2.38      2.05 o 
   5  -2  12       64.87       57.48      9.64 o 
   6  -2  12       83.18       72.10      7.63 o 
   7  -2  12       28.30       16.25     11.09 o 
  -6  -1  12        1.90        2.98      3.99 o 
  -5  -1  12        4.98        7.73      4.47 o 
  -4  -1  12        6.79        4.08      3.04 o 
  -3  -1  12        0.13       -0.03      2.11 o 
  -2  -1  12       40.82       38.65      5.07 o 
  -1  -1  12       11.16       12.10      2.19 o 
   0  -1  12        8.48        9.93      2.05 o 
   1  -1  12       31.87       41.21      3.45 o 
   2  -1  12      265.68      265.79      8.31 o 
   3  -1  12        5.89        6.23      2.10 o 
   4  -1  12       93.26       94.63      5.33 o 
   5  -1  12       54.97       59.11      6.50 o 
   6  -1  12        5.98        3.73      2.84 o 
   7  -1  12       14.08       11.63      4.03 o 
   8  -1  12       30.70       37.85      5.94 o 
  -6   0  12        4.90        8.54      3.19 o 
  -5   0  12       45.68       55.51      6.94 o 
  -4   0  12        0.01        1.62      2.72 o 
  -3   0  12        0.07        0.86      1.68 o 
  -2   0  12      154.73      134.57      6.30 o 
  -1   0  12       33.63       32.11      3.13 o 
   0   0  12       39.26       37.60      3.29 o 
   1   0  12      355.46      325.99     12.61 o 
   2   0  12        0.50        2.01      2.93 o 
   3   0  12       36.52       31.17      3.39 o 
   4   0  12       19.03       21.96      6.04 o 
   5   0  12       19.18       17.34      2.64 o 
   6   0  12       49.13       58.53      6.67 o 
   7   0  12      117.97      142.14     23.43 o 
   8   0  12      306.77      302.04     12.73 o 
  -7   1  12       26.63       29.06      5.83 o 
  -6   1  12       16.39        3.29      3.20 o 
  -5   1  12        6.30        9.37      3.12 o 
  -4   1  12        0.73        2.35      1.85 o 
  -3   1  12      151.81      144.75      6.50 o 
  -2   1  12       46.85       43.11      4.26 o 
  -1   1  12        8.03        2.35      1.64 o 
   0   1  12       37.22       47.54      3.61 o 
   1   1  12      118.72      124.56      4.20 o 
   2   1  12       23.60       21.27      2.78 o 
   3   1  12       36.21       32.94      3.32 o 
   4   1  12        0.00        1.51      1.47 o 
   5   1  12        8.97        9.39      2.14 o 
   6   1  12       56.62       49.09      5.82 o 
   7   1  12       10.25       27.16      7.87 o 
   8   1  12       10.13        9.35      3.69 o 
   9   1  12        9.33        2.72      3.99 o 
  -7   2  12        3.99        4.07      3.24 o 
  -6   2  12        2.85        9.66      3.41 o 
  -5   2  12        3.56       11.27      3.23 o 
  -4   2  12       17.81       22.25      3.38 o 
  -3   2  12       30.01       27.05      3.58 o 
  -2   2  12       80.52       84.25      5.47 o 
  -1   2  12       56.70       45.34      4.31 o 
   0   2  12      205.48      198.79      5.96 o 
   1   2  12       30.36       26.64      2.39 o 
   2   2  12        0.09        0.26      1.16 o 
   3   2  12       15.88       17.15      2.79 o 
   4   2  12       88.41       98.96      5.81 o 
   5   2  12        2.06        3.85      1.77 o 
   6   2  12        1.63        2.65      2.72 o 
   7   2  12      118.22      120.20      7.66 o 
   8   2  12        5.88        8.67      3.75 o 
   9   2  12       81.62       75.54      6.37 o 
  -6   3  12        0.18       -1.37      2.12 o 
  -5   3  12        2.26        3.02      1.60 o 
  -4   3  12       47.05       51.92      4.72 o 
  -3   3  12       62.87       49.34      4.63 o 
  -2   3  12        8.43        4.22      2.12 o 
  -1   3  12      348.52      357.29     25.63 o 
   0   3  12       35.22       35.23      4.22 o 
   1   3  12      131.55      134.78      4.74 o 
   2   3  12       34.62       38.62      3.87 o 
   3   3  12        1.88        5.00      2.03 o 
   4   3  12      188.85      173.55      5.97 o 
   5   3  12       69.44       69.47      6.85 o 
   6   3  12      118.41      128.46      7.30 o 
   7   3  12       79.04       67.56      6.68 o 
   8   3  12       14.27       11.02      5.34 o 
   9   3  12       55.15       51.96      8.89 o 
  -6   4  12        8.85       13.56      5.83 o 
  -5   4  12        3.47        0.63      3.07 o 
  -4   4  12        0.11       -0.01      1.73 o 
  -3   4  12       55.03       62.44      8.23 o 
  -2   4  12        7.49       10.78      2.81 o 
  -1   4  12       22.95       23.81      4.19 o 
   0   4  12       12.95       12.76      2.88 o 
   1   4  12        6.98        3.25      1.45 o 
   2   4  12      319.46      291.84      6.34 o 
   3   4  12       68.86       71.06      4.12 o 
   4   4  12      247.41      249.10      9.05 o 
   5   4  12        3.55        6.18      1.85 o 
   6   4  12      124.19      110.23      4.46 o 
   7   4  12      182.09      196.11      9.02 o 
   8   4  12       35.78       34.88      5.22 o 
   9   4  12      105.53      120.29      7.96 o 
  -6   5  12       16.43       15.65      3.50 o 
  -5   5  12        6.69        7.60      2.89 o 
  -4   5  12       17.71       20.76      3.39 o 
  -3   5  12       85.07       78.49      6.11 o 
  -2   5  12       81.58       71.42      6.39 o 
  -1   5  12        4.11        3.25      2.06 o 
   0   5  12        9.49        7.60      2.43 o 
   1   5  12       82.09       81.98      4.99 o 
   2   5  12        1.42        1.88      1.30 o 
   3   5  12      206.57      218.84      8.62 o 
   4   5  12       50.32       50.19      3.61 o 
   5   5  12      125.61      133.21      5.12 o 
   6   5  12       61.93       64.56      5.27 o 
   7   5  12        1.30        1.99      3.96 o 
   8   5  12      208.28      216.43      9.71 o 
   9   5  12       22.05       31.62      8.18 o 
  -6   6  12        0.65        0.69      2.47 o 
  -5   6  12        0.00        0.84      2.06 o 
  -4   6  12        0.84        3.78      1.94 o 
  -3   6  12        4.05        6.31      2.62 o 
  -2   6  12       30.46       28.30      4.33 o 
  -1   6  12        0.01        0.08      1.73 o 
   0   6  12       32.62       32.53      4.44 o 
   1   6  12        3.72        3.55      1.81 o 
   2   6  12      125.51      125.72      5.57 o 
   3   6  12      201.80      188.10      5.43 o 
   4   6  12        0.18        4.35      1.85 o 
   5   6  12      432.57      451.89     10.06 o 
   6   6  12        0.36        1.91      1.63 o 
   7   6  12       25.30       18.49      3.74 o 
   8   6  12       10.32       29.65      7.15 o 
   9   6  12        3.49        8.73      5.93 o 
  -5   7  12        4.97        0.94      2.44 o 
  -4   7  12        6.95        8.50      2.72 o 
  -3   7  12        2.41        2.19      2.02 o 
  -2   7  12       22.77       28.33      4.33 o 
  -1   7  12        1.69        1.16      2.08 o 
   0   7  12      119.88      117.79      7.10 o 
   1   7  12       25.21       21.85      3.25 o 
   2   7  12       50.07       52.66      5.29 o 
   3   7  12       13.66       14.84      3.61 o 
   4   7  12       26.25       26.47      3.25 o 
   5   7  12       44.38       48.02      5.11 o 
   6   7  12        0.40        0.27      1.51 o 
   7   7  12       10.29       15.71      6.17 o 
   8   7  12       16.93       18.49      6.46 o 
   9   7  12       76.90       74.88     10.98 o 
  -4   8  12        1.18       -0.82      2.27 o 
  -3   8  12        2.31        5.53      3.38 o 
  -2   8  12       22.49       32.31      4.70 o 
  -1   8  12      115.21      112.09      7.84 o 
   0   8  12        0.65        1.18      1.86 o 
   1   8  12       47.52       48.34      4.45 o 
   2   8  12      101.75      114.48      5.72 o 
   3   8  12        8.09       11.28      2.97 o 
   4   8  12       75.29       76.45      4.36 o 
   5   8  12       54.85       54.44      4.32 o 
   6   8  12       56.49       65.15      4.87 o 
   7   8  12       91.19       87.20      8.58 o 
   8   8  12       40.61       58.76      9.03 o 
   9   8  12       70.93       85.49     11.43 o 
  -4   9  12       44.98       50.50      6.36 o 
  -3   9  12        0.14        1.43      2.36 o 
  -2   9  12        8.58       11.74      3.48 o 
  -1   9  12       44.50       49.22      6.07 o 
   0   9  12        0.26       -1.25      1.87 o 
   1   9  12      107.80      123.75      6.16 o 
   2   9  12       25.45       24.82      3.68 o 
   3   9  12        5.34        8.26      3.24 o 
   4   9  12       73.23       73.09      4.73 o 
   5   9  12       31.10       35.30      4.99 o 
   6   9  12       37.60       40.48      4.57 o 
   7   9  12       44.23       47.01      7.21 o 
   8   9  12        2.34        3.10      4.97 o 
   9   9  12       11.89        9.59      6.31 o 
  -3  10  12        1.71        1.07      2.75 o 
  -2  10  12        0.97        0.06      2.37 o 
  -1  10  12       29.38       30.64      5.22 o 
   0  10  12        0.93        2.67      2.55 o 
   1  10  12      112.16      132.98      7.01 o 
   2  10  12      112.59      120.94     10.25 o 
   3  10  12       10.99       11.30      3.28 o 
   4  10  12      146.95      153.52      7.57 o 
   5  10  12        1.30        1.42      2.76 o 
   6  10  12       58.89       59.62      5.53 o 
   7  10  12        0.42        0.66      4.86 o 
   8  10  12       31.61       27.14      6.46 o 
  -1  11  12        0.06        0.24      2.45 o 
   0  11  12       16.36       14.11      4.12 o 
   1  11  12        9.82       12.28      2.96 o 
   2  11  12       43.41       40.07      9.34 o 
   3  11  12      122.34      129.96      7.71 o 
   4  11  12       38.77       46.81      6.82 o 
   5  11  12      188.59      209.27      8.58 o 
   6  11  12        0.68        4.48      3.06 o 
   7  11  12       11.18       12.01      6.21 o 
   0  12  12       21.82       13.35      4.40 o 
   1  12  12        0.07        4.49      3.28 o 
   2  12  12       29.17       34.84      5.64 o 
   3  12  12       31.42       35.22      7.50 o 
   4  12  12        0.50        7.89      3.10 o 
   5  12  12       16.82       12.59      4.86 o 
   6  12  12        1.42        3.95      3.25 o 
  -2  -5  13       36.06       50.81      8.96 o 
  -1  -5  13       65.36       69.67      9.48 o 
   0  -5  13        2.28        1.59      3.01 o 
   1  -5  13       36.57       38.96      7.41 o 
   2  -5  13        6.00        4.30      2.76 o 
  -3  -4  13        0.13        0.29      5.43 o 
  -2  -4  13       37.08       50.17      8.23 o 
  -1  -4  13        9.90       13.35      5.40 o 
   0  -4  13       74.79       78.46      9.53 o 
   1  -4  13       13.87       17.59      5.35 o 
   2  -4  13       58.05       69.44      9.71 o 
   3  -4  13        4.05        3.63      2.57 o 
   4  -4  13       31.25       31.55     10.05 o 
  -4  -3  13        0.21        6.06      4.63 o 
  -3  -3  13      131.04      128.76     16.11 o 
  -2  -3  13        2.05        9.19      4.73 o 
  -1  -3  13       16.53       13.08      5.35 o 
   0  -3  13       46.64       52.01      8.25 o 
   1  -3  13       13.80       13.43      3.40 o 
   2  -3  13       11.84       15.11      3.92 o 
   3  -3  13        8.00        9.68      3.54 o 
   4  -3  13      100.17       83.45      8.00 o 
   5  -3  13       27.53       32.08      9.15 o 
  -5  -2  13        0.16        3.24      4.42 o 
  -4  -2  13       12.28       13.12      6.61 o 
  -3  -2  13        2.33        6.97      3.32 o 
  -2  -2  13        0.03        2.11      2.80 o 
  -1  -2  13        3.15        3.14      1.78 o 
   0  -2  13        3.77       -3.02      6.23 o 
   1  -2  13      114.36      112.54      6.92 o 
   2  -2  13       13.76        9.87      2.56 o 
   3  -2  13       22.81       23.33      3.43 o 
   4  -2  13       60.58       57.68      4.46 o 
   5  -2  13        1.18        5.63      5.65 o 
   6  -2  13       64.52       60.66      7.29 o 
  -5  -1  13        3.19       -0.18      3.97 o 
  -4  -1  13       23.15       11.09      5.16 o 
  -3  -1  13        4.79       -0.77      2.71 o 
  -2  -1  13        0.02        0.54      1.84 o 
  -1  -1  13       78.55       72.28      4.61 o 
   0  -1  13      115.84      126.15      5.75 o 
   1  -1  13      128.95      110.30      6.26 o 
   2  -1  13       22.89       32.59      3.48 o 
   3  -1  13      156.58      157.67      6.30 o 
   4  -1  13       22.71       23.84      3.52 o 
   5  -1  13      103.79      121.67      8.82 o 
   6  -1  13      197.61      221.79     15.46 o 
   7  -1  13      184.54      233.22     14.24 o 
  -6   0  13        2.66        1.24      4.26 o 
  -5   0  13       60.04       56.07      9.34 o 
  -4   0  13        6.43        2.65      2.93 o 
  -3   0  13       36.38       38.85      4.63 o 
  -2   0  13       30.01       25.58      3.68 o 
  -1   0  13        7.06        7.33      2.04 o 
   0   0  13      112.83      107.01      5.00 o 
   1   0  13       32.62       40.60      4.70 o 
   2   0  13       68.37       68.81      5.78 o 
   3   0  13       45.71       46.95      4.18 o 
   4   0  13        1.63        6.23      2.39 o 
   5   0  13        5.70        9.21      2.30 o 
   6   0  13       26.22       28.16      5.33 o 
   7   0  13        0.13        1.37      2.97 o 
   8   0  13       26.21       12.87      4.95 o 
  -6   1  13       10.13        1.42      3.39 o 
  -5   1  13       26.25       21.62      5.91 o 
  -4   1  13       20.46       19.45      3.43 o 
  -3   1  13        6.87        9.82      2.61 o 
  -2   1  13       90.15       98.93      8.28 o 
  -1   1  13       96.89       98.09      6.30 o 
   0   1  13       37.72       38.40      3.46 o 
   1   1  13        8.07        5.16      1.69 o 
   2   1  13      156.79      165.82     10.78 o 
   3   1  13        8.87       12.12      2.54 o 
   4   1  13       44.28       45.17      4.05 o 
   5   1  13       44.55       48.98      4.04 o 
   6   1  13       12.82        8.27      3.45 o 
   7   1  13      170.85      179.38      9.68 o 
   8   1  13      102.81      106.02      9.27 o 
  -6   2  13       18.26       26.58      5.74 o 
  -5   2  13       11.49        5.77      3.35 o 
  -4   2  13       21.39       12.42      3.31 o 
  -3   2  13      391.25      412.28     11.78 o 
  -2   2  13       35.83       32.10      3.93 o 
  -1   2  13      148.11      158.22      6.92 o 
   0   2  13       29.24       26.25      3.58 o 
   1   2  13        1.49        3.36      1.61 o 
   2   2  13      129.59      119.07      4.90 o 
   3   2  13        5.07        6.68      1.98 o 
   4   2  13       65.48       68.15      4.46 o 
   5   2  13        0.61        4.13      2.38 o 
   6   2  13       14.38        8.71      3.27 o 
   7   2  13       80.04       75.43      7.37 o 
   8   2  13       57.91       61.68      7.19 o 
   9   2  13        0.26        0.16      3.21 o 
  -6   3  13        0.71       -2.71      2.71 o 
  -5   3  13        5.59       14.76      5.52 o 
  -4   3  13        0.01        1.10      1.97 o 
  -3   3  13        1.93        3.75      1.84 o 
  -2   3  13        9.37        7.97      2.31 o 
  -1   3  13       13.38       10.49      2.62 o 
   0   3  13      212.77      195.28      6.97 o 
   1   3  13       31.63       35.89      5.45 o 
   2   3  13       55.98       49.16      4.29 o 
   3   3  13       27.52       38.03      3.57 o 
   4   3  13        3.86        0.86      1.92 o 
   5   3  13        0.51       -1.10      2.87 o 
   6   3  13       63.57       62.72      6.34 o 
   7   3  13       30.60       33.07      4.95 o 
   8   3  13      195.56      194.82     10.01 o 
   9   3  13       26.39       16.38      4.81 o 
  -6   4  13        0.14        4.74      3.72 o 
  -5   4  13        6.91        4.95      3.80 o 
  -4   4  13       65.22       57.04      5.47 o 
  -3   4  13        0.50        0.24      1.62 o 
  -2   4  13       31.77       30.32      4.59 o 
  -1   4  13      190.43      188.64      8.93 o 
   0   4  13       11.11        7.23      2.55 o 
   1   4  13        2.30        0.31      1.43 o 
   2   4  13       17.28       22.23      5.58 o 
   3   4  13      157.80      163.77      5.87 o 
   4   4  13       13.81       13.35      2.54 o 
   5   4  13      328.46      346.51      8.89 o 
   6   4  13      119.72      117.18      7.18 o 
   7   4  13      127.68      141.85     20.25 o 
   8   4  13      125.07      129.89      9.18 o 
   9   4  13        6.41        4.72      3.39 o 
  -5   5  13       71.99       96.47      9.38 o 
  -4   5  13        0.12        1.26      2.24 o 
  -3   5  13        0.39        0.98      1.78 o 
  -2   5  13       29.96       27.38      4.37 o 
  -1   5  13        1.80        1.39      1.90 o 
   0   5  13      161.94      159.76      8.20 o 
   1   5  13       16.09       11.65      3.41 o 
   2   5  13       26.33       33.89      4.76 o 
   3   5  13      141.85      141.16      5.48 o 
   4   5  13      100.84      121.30      5.15 o 
   5   5  13      137.15      137.66      5.55 o 
   6   5  13        6.67        6.96      2.10 o 
   7   5  13       17.78        7.66      3.20 o 
   8   5  13        3.30        3.72      4.97 o 
   9   5  13        7.97       -5.78      6.16 o 
  -5   6  13        2.33        8.14      4.81 o 
  -4   6  13        6.76        7.03      4.33 o 
  -3   6  13       18.54       23.27      4.19 o 
  -2   6  13      144.94      142.05     11.60 o 
  -1   6  13        7.15        2.36      2.04 o 
   0   6  13       20.40       15.98      3.56 o 
   1   6  13        0.61        1.03      1.59 o 
   2   6  13       27.44       33.57      3.84 o 
   3   6  13      245.86      291.79      7.71 o 
   4   6  13       97.74       86.66      4.62 o 
   5   6  13       23.52       21.59      3.04 o 
   6   6  13      103.85      110.05      7.24 o 
   7   6  13      199.54      194.11     15.56 o 
   8   6  13        5.49       -0.16      5.28 o 
   9   6  13      149.54      179.39     14.51 o 
  -4   7  13       18.04       19.55      7.16 o 
  -3   7  13      100.53      105.73      7.69 o 
  -2   7  13        3.69       10.69      3.16 o 
  -1   7  13       14.36       13.77      3.44 o 
   0   7  13        1.05        3.30      2.20 o 
   1   7  13       72.23       74.95      6.75 o 
   2   7  13       90.66       84.79      5.62 o 
   3   7  13       81.19       82.75      6.17 o 
   4   7  13      146.40      142.02      5.66 o 
   5   7  13       36.24       29.23      3.94 o 
   6   7  13       58.32       65.35      5.67 o 
   7   7  13        8.01        9.26      4.92 o 
   8   7  13        2.88       -1.57      5.36 o 
   9   7  13        9.32       13.31      7.61 o 
  -4   8  13        0.29        0.47      2.58 o 
  -3   8  13        0.26       -0.62      2.63 o 
  -2   8  13        7.81        8.02      5.99 o 
  -1   8  13       40.94       40.00      5.45 o 
   0   8  13        8.32       11.86      3.42 o 
   1   8  13        8.44        9.98      2.75 o 
   2   8  13        4.06        4.63      2.20 o 
   3   8  13        2.08        3.37      2.16 o 
   4   8  13        7.11        8.92      3.69 o 
   5   8  13      119.83      129.06      5.65 o 
   6   8  13        0.11        1.62      2.67 o 
   7   8  13       28.37       22.07      5.63 o 
   8   8  13       18.01       26.16      7.03 o 
   9   8  13        4.79       15.24      6.54 o 
  -3   9  13        0.01        3.08      2.78 o 
  -2   9  13        1.88        3.14      2.93 o 
  -1   9  13       10.33       11.56      3.50 o 
   0   9  13        3.13        4.53      2.73 o 
   1   9  13        2.43        5.05      2.42 o 
   2   9  13        0.49        3.30      2.68 o 
   3   9  13       60.85       65.63     17.55 o 
   4   9  13       37.55       35.64      4.45 o 
   5   9  13        4.66        6.84      2.34 o 
   6   9  13        1.48        0.02      2.70 o 
   7   9  13       21.01       25.79      7.19 o 
   8   9  13       16.85       22.17      6.83 o 
  -2  10  13        3.76        4.22      3.04 o 
  -1  10  13       48.95       53.13      6.80 o 
   0  10  13      262.03      291.33     12.70 o 
   1  10  13      144.05      162.82      9.21 o 
   2  10  13       49.84       62.95      6.75 o 
   3  10  13      142.94      168.54      8.55 o 
   4  10  13       31.46       39.42      4.88 o 
   5  10  13        5.85        3.93      3.09 o 
   6  10  13        7.69       12.52      3.36 o 
   7  10  13       38.67       33.05      7.75 o 
  -1  11  13        7.52       12.49      4.00 o 
   0  11  13       28.44       35.12      5.80 o 
   1  11  13        2.86        9.83      5.37 o 
   2  11  13        1.39        4.02      3.31 o 
   3  11  13       51.45       54.42      8.18 o 
   4  11  13        0.39        2.80      3.11 o 
   5  11  13       10.49       14.33      4.97 o 
   6  11  13        0.06        0.75      2.85 o 
   2  12  13      163.56      161.80     24.12 o 
   3  12  13       45.46       46.27      8.63 o 
   4  12  13       20.77       20.43      4.72 o 
  -1  -4  14        4.50        1.74      5.01 o 
   0  -4  14        2.12       10.19      4.15 o 
   1  -4  14        1.72        3.46      2.98 o 
   2  -4  14       18.71       18.60      4.13 o 
  -3  -3  14        3.54       10.13      6.23 o 
  -2  -3  14        0.67        0.66      4.39 o 
  -1  -3  14       56.87       58.45      8.63 o 
   0  -3  14        0.63        3.23      2.49 o 
   1  -3  14       46.58       55.03      7.38 o 
   2  -3  14        0.63        0.44      3.42 o 
   3  -3  14       29.62       28.06      3.84 o 
   4  -3  14       17.07       12.49      4.32 o 
  -4  -2  14        8.08       11.68      6.61 o 
  -3  -2  14       39.73       32.62      9.26 o 
  -2  -2  14       31.86       24.13      5.93 o 
  -1  -2  14       16.11       11.68      3.46 o 
   0  -2  14       37.66       27.23      4.37 o 
   1  -2  14       45.86       41.23      7.42 o 
   2  -2  14       85.47       92.03      6.72 o 
   3  -2  14      202.55      220.45      8.39 o 
   4  -2  14      116.31      126.63      5.94 o 
   5  -2  14      139.32      155.93      9.27 o 
  -4  -1  14       15.31       11.43      6.40 o 
  -3  -1  14       12.20       12.29      5.70 o 
  -2  -1  14       11.86        7.54      4.08 o 
  -1  -1  14       15.71       12.15      3.10 o 
   0  -1  14       28.14       34.72      4.88 o 
   1  -1  14        0.82        3.41      2.29 o 
   2  -1  14      100.33      114.17      6.92 o 
   3  -1  14        2.05        5.58      2.45 o 
   4  -1  14       69.50       75.08      5.11 o 
   5  -1  14        2.42        9.59      3.97 o 
   6  -1  14       33.84       36.82     13.77 o 
  -5   0  14        0.10       -0.30      3.79 o 
  -4   0  14       72.23       85.36     11.74 o 
  -3   0  14        8.76        9.86      3.99 o 
  -2   0  14       13.87        5.25      2.39 o 
  -1   0  14        5.53        7.94      2.23 o 
   0   0  14       24.69       30.09      3.95 o 
   1   0  14       34.58       27.51      4.20 o 
   2   0  14      121.44      109.86      9.73 o 
   3   0  14        5.18        7.72      2.37 o 
   4   0  14       63.01       64.31      4.62 o 
   5   0  14      221.40      246.87     10.98 o 
   6   0  14      192.86      198.20     10.11 o 
   7   0  14       83.54      103.94      9.12 o 
  -5   1  14      136.82      137.08     12.39 o 
  -4   1  14       28.19       24.09      6.62 o 
  -3   1  14        2.83        2.31      2.53 o 
  -2   1  14       32.72       30.15      4.23 o 
  -1   1  14        6.10        4.78      2.25 o 
   0   1  14        4.81        6.17      1.93 o 
   1   1  14       89.45      108.58      6.95 o 
   2   1  14       68.92       78.93      5.96 o 
   3   1  14       10.90       16.26      2.68 o 
   4   1  14        0.42       -0.61      1.66 o 
   5   1  14        2.03        3.23      3.84 o 
   6   1  14      102.72      116.57      8.71 o 
   7   1  14       49.87       64.47      7.34 o 
  -5   2  14       38.77       34.27      7.93 o 
  -4   2  14        5.92        2.76      2.74 o 
  -3   2  14       29.93       29.58      4.12 o 
  -2   2  14       28.47       31.45      4.11 o 
  -1   2  14        2.55        1.51      1.82 o 
   0   2  14       25.38       32.34      3.36 o 
   1   2  14       82.86       93.51      5.19 o 
   2   2  14        0.99        1.50      1.95 o 
   3   2  14       80.28       76.76      6.60 o 
   4   2  14        5.37        5.34      2.18 o 
   5   2  14        7.59        6.66      3.02 o 
   6   2  14      159.36      171.78      9.16 o 
   7   2  14       23.32       29.99      5.55 o 
   8   2  14       25.00       21.81      5.78 o 
  -5   3  14        3.33        3.84      2.92 o 
  -4   3  14        0.09        1.02      2.62 o 
  -3   3  14       41.20       44.41      4.81 o 
  -2   3  14      125.97      120.04      6.45 o 
  -1   3  14        0.09        1.04      1.75 o 
   0   3  14      114.81      128.57      7.27 o 
   1   3  14       86.31       76.81      4.71 o 
   2   3  14       12.16       18.08      3.52 o 
   3   3  14      286.97      341.31     10.37 o 
   4   3  14       23.74       24.10      3.21 o 
   5   3  14      134.56      154.21      6.81 o 
   6   3  14        0.00       -2.29      2.29 o 
   7   3  14       23.16       25.66      8.81 o 
   8   3  14       98.75       95.77     17.10 o 
  -5   4  14        2.76        0.97      2.91 o 
  -4   4  14        0.47        5.29      2.78 o 
  -3   4  14       39.70       35.12      4.45 o 
  -2   4  14      155.31      155.98      7.32 o 
  -1   4  14       18.51       21.21      4.16 o 
   0   4  14        0.37        1.95      2.16 o 
   1   4  14       12.95       13.79      2.74 o 
   2   4  14       34.02       42.91      4.99 o 
   3   4  14        0.24        4.74      2.02 o 
   4   4  14       80.27       73.08      4.71 o 
   5   4  14       10.88        7.52      2.21 o 
   6   4  14       52.50       63.35     11.84 o 
   7   4  14       67.84       80.41     23.58 o 
   8   4  14       87.48       90.59     11.58 o 
  -4   5  14       82.84       85.81     10.52 o 
  -3   5  14        0.54       -0.50      1.98 o 
  -2   5  14        0.49        0.00      1.96 o 
  -1   5  14       11.61       15.95      3.69 o 
   0   5  14        1.81        1.10      2.07 o 
   1   5  14       95.97      111.36      5.69 o 
   2   5  14        3.81        1.10      1.95 o 
   3   5  14       20.87       23.34      3.78 o 
   4   5  14      206.11      226.39      7.76 o 
   5   5  14       37.57       31.28      3.55 o 
   6   5  14        0.38        2.83      2.45 o 
   7   5  14      135.48      140.85      8.21 o 
   8   5  14       17.73        7.38      3.32 o 
  -4   6  14       27.42       22.16      4.42 o 
  -3   6  14       34.50       47.88      6.08 o 
  -2   6  14        0.96        1.04      2.38 o 
  -1   6  14       21.95       27.88      8.45 o 
   0   6  14       32.48       25.94      4.56 o 
   1   6  14      167.99      178.25      7.19 o 
   2   6  14        4.32        3.40      2.45 o 
   3   6  14        8.23        7.73      2.78 o 
   4   6  14       31.14       26.91      3.21 o 
   5   6  14      130.60      146.99      6.05 o 
   6   6  14       65.66       57.80      5.78 o 
   7   6  14        3.18        1.26      2.55 o 
   8   6  14       41.78       43.59      7.32 o 
  -4   7  14       40.90       55.14      7.39 o 
  -3   7  14       31.34       33.99      6.41 o 
  -2   7  14       51.97       48.52     11.14 o 
  -1   7  14        5.77        1.21      2.42 o 
   0   7  14       40.64       30.41      6.41 o 
   1   7  14        7.38        2.65      2.16 o 
   2   7  14       59.30       67.06      6.67 o 
   3   7  14      191.58      187.25      8.52 o 
   4   7  14       21.92       21.54      3.27 o 
   5   7  14      182.99      189.45      7.53 o 
   6   7  14       61.21       64.45      5.86 o 
   7   7  14        6.26        8.42      3.07 o 
   8   7  14        1.78        3.25      5.31 o 
  -3   8  14        0.03        1.04      2.40 o 
  -2   8  14       14.72       15.92      4.03 o 
  -1   8  14        0.79        1.07      2.45 o 
   0   8  14        1.56        0.82      2.35 o 
   1   8  14       13.01       16.75      3.16 o 
   2   8  14        0.31       -0.51      2.02 o 
   3   8  14        2.72        5.96      2.59 o 
   4   8  14       20.91       20.36      3.83 o 
   5   8  14       26.41       26.53      3.49 o 
   6   8  14        8.37        9.01      2.35 o 
   7   8  14       21.68       13.12      6.70 o 
   8   8  14       37.42       37.85      8.07 o 
  -2   9  14      129.88      143.97      9.15 o 
  -1   9  14       88.91       95.63     17.44 o 
   0   9  14        1.45        0.60      2.47 o 
   1   9  14        2.23        5.89      3.97 o 
   2   9  14      123.29      141.49      8.29 o 
   3   9  14       10.57       10.14      3.15 o 
   4   9  14        3.38        2.00      2.10 o 
   5   9  14       26.08       24.69      3.43 o 
   6   9  14        7.19        2.41      3.04 o 
   7   9  14       25.63       28.74      7.61 o 
  -1  10  14       12.71       11.26      3.99 o 
   0  10  14        1.08        1.00      3.14 o 
   1  10  14       70.46       72.01      6.25 o 
   2  10  14       22.56       26.11      5.02 o 
   3  10  14        0.00        0.45      4.80 o 
   4  10  14        2.41        8.82      3.51 o 
   5  10  14        0.32        2.45      3.74 o 
   6  10  14       59.67       63.49      6.36 o 
   7  10  14        5.18        3.21      5.94 o 
   1  11  14       34.43       42.04      6.71 o 
   2  11  14        4.82        5.91      3.65 o 
   3  11  14        1.94        6.06      3.22 o 
   4  11  14       76.32       93.07      8.59 o 
   5  11  14        3.72       11.14      5.08 o 
   0  -3  15       46.40       41.87      7.36 o 
   1  -3  15       59.30       67.29      6.45 o 
  -2  -2  15        4.29        3.76      5.39 o 
  -1  -2  15        1.44       14.07      4.96 o 
   0  -2  15        2.72        0.48      2.63 o 
   1  -2  15       61.55       70.04      6.76 o 
   2  -2  15      143.24      149.73      8.13 o 
   3  -2  15       15.32       25.39      3.70 o 
   4  -2  15       35.08       29.34      4.41 o 
  -3  -1  15        0.87        0.48      4.60 o 
  -2  -1  15        0.44       -3.57      4.73 o 
  -1  -1  15       24.81       29.03      4.79 o 
   0  -1  15       23.91       22.50      4.31 o 
   1  -1  15        5.71        6.39      4.67 o 
   2  -1  15       20.55       14.94      3.04 o 
   3  -1  15       47.82       60.70      6.23 o 
   4  -1  15      130.01      138.55      6.38 o 
   5  -1  15       19.91       14.04      4.14 o 
  -3   0  15        0.28        3.68      5.00 o 
  -2   0  15        0.71       -0.16      2.57 o 
  -1   0  15       15.93       17.81      3.85 o 
   0   0  15        0.31        0.92      2.36 o 
   1   0  15       38.72       32.76      5.65 o 
   2   0  15       19.40       20.34      3.80 o 
   3   0  15      158.06      171.11      9.98 o 
   4   0  15      252.33      281.90      8.74 o 
   5   0  15       11.49        7.50      3.71 o 
   6   0  15       42.13       46.70     14.77 o 
  -4   1  15       44.60       43.34      9.45 o 
  -3   1  15        0.33        0.99      2.61 o 
  -2   1  15       26.91       28.06      4.63 o 
  -1   1  15        1.88        3.92      3.48 o 
   0   1  15       42.32       44.95      4.69 o 
   1   1  15      129.12      138.08      7.55 o 
   2   1  15        2.95        0.87      2.04 o 
   3   1  15       31.53       31.10      3.51 o 
   4   1  15       39.82       42.08      4.27 o 
   5   1  15       46.21       51.89      4.63 o 
   6   1  15      135.16      150.09      9.08 o 
  -4   2  15       51.31       86.08     12.28 o 
  -3   2  15        6.52        6.26      3.31 o 
  -2   2  15        8.47        8.30      2.87 o 
  -1   2  15       11.73        9.79      2.90 o 
   0   2  15       42.30       45.05      4.06 o 
   1   2  15       56.24       66.72      6.47 o 
   2   2  15        0.05        1.60      2.17 o 
   3   2  15       66.22       71.56      5.51 o 
   4   2  15       36.79       38.12      4.06 o 
   5   2  15       33.08       38.35      6.47 o 
   6   2  15       91.43       87.45      9.11 o 
   7   2  15        1.85        4.73      3.33 o 
  -4   3  15        3.69        6.34      3.26 o 
  -3   3  15        0.04        2.34      2.58 o 
  -2   3  15       65.95       63.63      7.88 o 
  -1   3  15       36.62       34.45      4.51 o 
   0   3  15       12.33        8.09      2.27 o 
   1   3  15       58.47       78.33      5.26 o 
   2   3  15      149.50      145.36      7.60 o 
   3   3  15        4.01        1.80      2.02 o 
   4   3  15       12.79        7.54      2.53 o 
   5   3  15        7.58       10.12      2.55 o 
   6   3  15        1.89        0.36      2.61 o 
   7   3  15        3.97        6.37      4.10 o 
  -4   4  15       31.83       27.82      4.92 o 
  -3   4  15       13.18        8.09      4.67 o 
  -2   4  15        6.16        6.28      2.54 o 
  -1   4  15       63.53       71.89      7.84 o 
   0   4  15        1.91        3.42      2.00 o 
   1   4  15       24.87       19.12      3.32 o 
   2   4  15      104.52      103.75      7.16 o 
   3   4  15        0.32        3.56      2.33 o 
   4   4  15        2.54        2.45      2.09 o 
   5   4  15        0.69        2.17      1.94 o 
   6   4  15       85.98       81.54      4.83 o 
   7   4  15       33.73       33.56      9.51 o 
  -4   5  15        0.67        0.28      2.71 o 
  -3   5  15        3.04        1.40      3.91 o 
  -2   5  15        0.01        1.35      2.53 o 
  -1   5  15       16.61       18.65      8.27 o 
   0   5  15       15.90       16.24      3.97 o 
   1   5  15        0.77        0.73      1.94 o 
   2   5  15        0.35        1.24      2.13 o 
   3   5  15      140.46      134.42      7.37 o 
   4   5  15       53.17       52.41      4.34 o 
   5   5  15       89.32       77.94      5.05 o 
   6   5  15        9.40        9.13      2.49 o 
   7   5  15       53.72       54.18     10.34 o 
   8   5  15       15.62        7.82      4.60 o 
  -3   6  15        4.39       -0.24      2.64 o 
  -2   6  15       56.43       66.23      7.33 o 
  -1   6  15       51.33       71.94      7.78 o 
   0   6  15        7.40        2.26      4.16 o 
   1   6  15       59.07       62.44      6.30 o 
   2   6  15       57.44       61.38      6.36 o 
   3   6  15       42.83       25.31      4.77 o 
   4   6  15        1.12        3.36      2.40 o 
   5   6  15       43.83       45.56      4.30 o 
   6   6  15       11.89        8.34      2.59 o 
   7   6  15       23.52       22.27      4.82 o 
   8   6  15       37.36       35.83      5.49 o 
  -3   7  15       16.79       27.09      5.04 o 
  -2   7  15        7.05        9.60      3.40 o 
  -1   7  15        0.00       -0.07      2.20 o 
   0   7  15        4.01        7.86      3.34 o 
   1   7  15       38.00       41.19      4.63 o 
   2   7  15        9.93       10.02      3.45 o 
   3   7  15       26.96       34.30      6.69 o 
   4   7  15       26.64       28.82      4.02 o 
   5   7  15       20.37       15.47      3.89 o 
   6   7  15       14.66       17.73      3.13 o 
   7   7  15        3.92        0.00      2.95 o 
  -2   8  15        0.60        3.12      2.81 o 
  -1   8  15        1.23       -0.31      2.56 o 
   0   8  15       12.54       21.79      6.10 o 
   1   8  15       12.47       11.20      3.01 o 
   2   8  15       13.03       13.26      3.87 o 
   3   8  15        4.30        5.66      2.70 o 
   4   8  15       76.66       86.32      6.31 o 
   5   8  15        2.24        5.20      2.45 o 
   6   8  15       38.30       42.29      4.18 o 
   7   8  15        4.28       -0.06      5.75 o 
  -1   9  15        5.14        5.09      3.36 o 
   0   9  15      148.80      164.76      9.90 o 
   1   9  15       38.96       42.38      5.04 o 
   2   9  15        5.98        7.51      4.02 o 
   3   9  15       34.05       34.13      5.05 o 
   4   9  15       54.89       58.08      6.57 o 
   5   9  15        2.21        4.85      2.65 o 
   6   9  15       44.39       36.67      4.84 o 
   0  10  15        2.68        4.09      3.55 o 
   1  10  15        1.26        4.07      3.44 o 
   2  10  15       16.45       17.12      4.38 o 
   3  10  15       41.72       49.73      5.92 o 
   4  10  15        0.04       -0.82      2.22 o 
   5  10  15       34.00       29.86      6.65 o 
  -1  -1  16        9.26        6.93      5.03 o 
   0  -1  16        2.61       -0.06      4.91 o 
   1  -1  16       75.52       86.38      6.92 o 
   2  -1  16       79.63       77.76      6.17 o 
   3  -1  16       10.36        6.44      4.39 o 
  -2   0  16       12.61        3.76      6.10 o 
  -1   0  16       20.99       22.03      4.65 o 
   0   0  16       22.96       22.97      4.66 o 
   1   0  16       32.23       32.27      4.93 o 
   2   0  16       53.38       62.36      6.21 o 
   3   0  16        3.57        7.01      2.96 o 
   4   0  16      183.09      198.23      7.48 o 
  -2   1  16        0.00        1.37      2.98 o 
  -1   1  16        4.31        4.96      3.27 o 
   0   1  16        1.78        2.73      3.28 o 
   1   1  16        0.16        1.21      4.52 o 
   2   1  16       79.54       80.07      6.26 o 
   3   1  16        9.58        8.33      3.07 o 
   4   1  16       38.42       44.64      4.50 o 
   5   1  16        5.99        5.21      2.83 o 
  -3   2  16        2.19        1.67      3.18 o 
  -2   2  16       10.81       10.78      3.75 o 
  -1   2  16       61.40       59.22      6.05 o 
   0   2  16       32.69       28.67      4.69 o 
   1   2  16       13.88       13.45      4.35 o 
   2   2  16       11.77       11.29      3.28 o 
   3   2  16       87.46       99.31      6.60 o 
   4   2  16       19.31       20.18      3.50 o 
   5   2  16       19.26       22.50      3.49 o 
   6   2  16       28.00       32.55      9.42 o 
  -3   3  16        0.41        1.51      2.94 o 
  -2   3  16       14.01       10.56      3.83 o 
  -1   3  16        5.40        3.79      3.82 o 
   0   3  16        0.54        2.81      2.10 o 
   1   3  16       14.68       12.50      3.87 o 
   2   3  16        5.38        2.36      2.37 o 
   3   3  16        7.90        7.05      2.66 o 
   4   3  16       21.78       18.79      3.10 o 
   5   3  16        0.42        0.71      2.16 o 
   6   3  16       12.48       12.40      4.56 o 
  -3   4  16       17.87       17.25      4.42 o 
  -2   4  16       13.91       11.29      4.52 o 
  -1   4  16        6.96        2.72      4.22 o 
   0   4  16       38.58       41.38      5.00 o 
   1   4  16       79.92       82.97      7.38 o 
   2   4  16       26.04       27.43      9.00 o 
   3   4  16       38.31       29.65      8.93 o 
   4   4  16        4.21        4.82      2.75 o 
   5   4  16      147.92      158.64      8.01 o 
   6   4  16        0.58        6.08      3.43 o 
  -2   5  16        3.17        2.09      2.75 o 
  -1   5  16        8.91        5.50      3.05 o 
   0   5  16       57.09       53.10      6.77 o 
   1   5  16        3.20        3.96      2.64 o 
   2   5  16       16.57       12.83      3.56 o 
   3   5  16        0.38        2.18      2.51 o 
   4   5  16       29.61       29.71      4.40 o 
   5   5  16       11.99        9.78      4.34 o 
   6   5  16       24.19       28.48      3.71 o 
   7   5  16       33.23       33.93      5.66 o 
  -2   6  16        0.76        0.15      2.62 o 
  -1   6  16       74.66       61.97      9.03 o 
   0   6  16        1.42        0.68      2.42 o 
   1   6  16       61.78       75.80      6.19 o 
   2   6  16        2.01       -1.06      2.12 o 
   3   6  16        2.89        6.33      2.93 o 
   4   6  16        6.70        5.51      3.64 o 
   5   6  16       37.10       45.84      4.72 o 
   6   6  16      131.61      137.69     10.31 o 
   7   6  16        2.52       -1.28      4.69 o 
  -1   7  16       27.59       31.79      5.62 o 
   0   7  16        4.44        4.64      3.03 o 
   1   7  16        0.01        2.41      2.79 o 
   2   7  16       13.05       13.34      4.14 o 
   3   7  16       12.12        8.66      3.16 o 
   4   7  16       67.55       63.00      5.33 o 
   5   7  16        0.58        2.23      2.34 o 
   6   7  16       16.02        9.59      2.84 o 
  -1   8  16       12.13       14.67      4.20 o 
   0   8  16        0.00       -0.46      2.55 o 
   1   8  16        9.35       12.42      3.85 o 
   2   8  16        0.67        3.28      3.12 o 
   3   8  16       17.52       20.95      3.92 o 
   4   8  16        0.13        1.99      2.31 o 
   5   8  16        8.27        6.38      2.91 o 
   6   8  16        3.62        7.76      2.66 o 
   1   9  16        1.90        1.29      3.01 o 
   2   9  16       23.45       35.34      8.10 o 
   3   9  16       18.45       16.04      3.93 o 
   4   9  16        0.59        6.22      3.91 o 
   5   9  16       58.92       56.07      6.13 o 
   0   1  17        4.61        5.51      4.83 o 
   1   1  17       55.64       52.11      6.37 o 
   2   1  17        0.30        6.55      2.95 o 
   3   1  17        5.02        4.37      2.88 o 
  -1   2  17        7.50        5.62      3.59 o 
   0   2  17       11.99       17.45      4.04 o 
   1   2  17       28.92       22.24      4.98 o 
   2   2  17        9.97        8.33      3.32 o 
   3   2  17       79.41       72.14      5.95 o 
   4   2  17        6.41        1.90      3.44 o 
  -1   3  17        0.15        1.75      3.15 o 
   0   3  17        7.22        4.59      3.04 o 
   1   3  17       18.40       21.78      4.51 o 
   2   3  17       23.20       27.23      4.42 o 
   3   3  17      107.01      103.15      7.05 o 
   4   3  17       12.76       13.30      3.56 o 
   5   3  17        0.27        1.48      2.19 o 
  -1   4  17       24.10       23.46      5.34 o 
   0   4  17       23.30       20.48      4.82 o 
   1   4  17       15.18       16.79      4.13 o 
   2   4  17       66.33       81.01     11.25 o 
   3   4  17       28.25       31.96      4.76 o 
   4   4  17       42.87       37.66      5.17 o 
   5   4  17        9.38       13.94      3.13 o 
  -1   5  17       87.48       85.71     10.25 o 
   0   5  17        0.06        4.17      3.19 o 
   1   5  17        5.56        3.63      3.03 o 
   2   5  17       14.86        7.09      7.17 o 
   3   5  17        2.14        3.69      2.47 o 
   4   5  17       33.14       35.88      5.57 o 
   5   5  17       15.09       17.09      3.80 o 
   0   6  17        4.24        5.55      3.34 o 
   1   6  17        6.56        7.11      3.34 o 
   2   6  17        5.21        9.79      3.62 o 
   3   6  17        0.05        1.68      2.47 o 
   4   6  17        0.43        4.01      4.55 o 
   5   6  17        8.53        7.22      4.52 o 
   0   7  17        4.24        5.70      3.61 o 
   1   7  17        4.34       11.66      3.71 o 
   2   7  17       21.36       24.04      4.98 o 
   3   7  17        3.10        4.16      2.74 o 
   4   7  17       17.35       18.09      3.63 o 
   5   7  17       87.02       90.07      7.51 o 
   2   8  17        7.25        7.83      3.73 o 
   3   8  17        7.33        7.75      6.12 o 
   4   8  17       14.74       19.24      7.38 o 
                                                 
